# Supplementary material for: Spatial Transcriptomics and Single Cell‐RNASeq Reveals Cellular Heterogeneity of SARS‐CoV‐2 in Lung Tissues and Global Mutational Patterns in COVID‐19 Patients
Source: J Med Virol. 2025 Sep 5;97(9):e70586. doi: 10.1002/jmv.70586 (PMC12412077; doi:10.1002/jmv.70586)
Supplement: Supplementary file 7 — Supplementary Table S1: Percentage and Number of Counts for Cell Types. Supplementary Table S2: Number of samples by continent for genes. Supplementary Table S4: Predictions Outcomes from Dynamut Server (ΔΔG‐ = destabilizing and ΔΔG+ =stabilizing). Supplementary Table S5: Most susceptible amino acids conversion in different positions and countries with different rates. [file JMV-97-e70586-s003.xlsx]

## Sheet: Table S1
Supplementary Table S1. Percentage and Number of Counts for Cell Types
Healthy-Mild
Group	CellType	count	percentage	Group	CellType	count	percentage
Healthy	Neutrophil	6506	43.321347716074	Mild	Neutrophil	9020	39.1731086597759
Healthy	Monocyte:CD14+	2681	17.8519110400852	Mild	Monocyte:CD14+	3173	13.7800746981673
Healthy	T cell:CD4+ central memory	1128	7.51098681582102	Mild	T cell:CD4+ central memory	2805	12.1818813515157
Healthy	T cell:CD4+ Naive	1521	10.1278465840991	Mild	T cell:CD4+ Naive	3207	13.9277338660644
Healthy	NK cell	907	6.03941936343055	Mild	NK cell	1820	7.9041083992009
Healthy	T cell:CD4+ effector memory	474	3.15621254494606	Mild	T cell:CD4+ effector memory	1261	5.47641796230348
Healthy	Platelets	584	3.88866693301372	Mild	Platelets	996	4.32554503604621
Healthy	B cell:immature	352	2.34385404181649	Mild	B cell:immature	573	2.48849127073743
Healthy	Pre B cell CD34-	501	3.3359968038354	Mild	Pre B cell CD34-	67	0.290975419091462
Healthy	T cell:CD8+	364	2.42375815687841	Mild	T cell:CD8+	104	0.451663337097194
Healthy-Severe
Group	CellType	count	percentage	Group	CellType	count	percentage
Healthy	Neutrophil	5471	39.4590695997115	Severe	Neutrophil	9178	39.8592894988274
Healthy	Monocyte:CD14+	2515	18.1391994230076	Severe	Monocyte:CD14+	3179	13.8061321983844
Healthy	T cell:CD4+ central memory	958	6.90948431301839	Severe	T cell:CD4+ central memory	2790	12.1167376009728
Healthy	T cell:CD4+ Naive	1113	8.02740714028128	Severe	T cell:CD4+ Naive	2937	12.7551463562929
Healthy	T cell:CD4+ effector memory	1326	9.56364947710061	Severe	T cell:CD4+ effector memory	1651	7.17015547641796
Healthy	NK cell	655	4.72412549585287	Severe	NK cell	1527	6.63163380526361
Healthy	Platelets	1138	8.20771727371078	Severe	Platelets	993	4.31251628593764
Healthy	B cell:Naive	388	2.79841327082582	Severe	B cell:Naive	572	2.48414835403457
Healthy	T cell:gamma-delta	282	2.03389830508475	Severe	T cell:gamma-delta	135	0.586293754885781
Healthy	Pre B cell CD34-	19	0.137035701406419	Severe	Pre B cell CD34-	64	0.277946668982889

## Sheet: Table S2
Supplementary Table S2. Number of samples by continent for genes
Genes	Africa	Asia	North America	South America	Europe	Oceania	Total
NSP1	148470	1493801	5363093	391585	6784477	218622	14400048
NSP2	127314	1454952	5051621	379929	6590870	197827	13802513
NSP3	94695	1231149	4106654	299530	5353905	164705	11250638
NSP4	124897	1445852	4946567	366852	6292657	195573	13372398
NSP5	142439	1440308	5410079	380280	6661933	210998	14246037
NSP6	139747	1504885	5224144	389625	6592995	212049	14063445
NSP7	162425	1581666	5630549	410471	7115976	234592	15135679
NSP8	160287	1569936	5509151	408468	7011892	237225	14896959
NSP9	162393	1571928	5602430	408952	7088341	237243	15071287
NSP10	154988	1534837	5489301	398224	6984504	226002	14787856
NSP11	158717	1551483	5590783	402479	7063999	229564	14997025
NSP12	122004	1422765	4995871	365848	6148149	205278	13259915
NSP13	131416	1460223	5178155	375074	6563683	211392	13919943
NSP14	116597	1351583	4687917	346875	6122198	211068	12836238
NSP15	130201	1444088	5057823	379845	6388344	183187	13583488
NSP16	118746	1432310	5007002	367161	6713095	204649	13842963
ORF3a	143048	1523789	5328302	399021	6746952	227109	14368221
ORF6	162726	1575780	5543273	410745	6998287	240248	14931059
ORF7a	136652	1454626	5198787	380298	6601664	225064	13997091
ORF7b	127602	1432597	5200713	354896	6608302	211276	13935386
ORF8	133841	1381512	5100296	347353	6530344	199397	13692743
ORF9b	150697	1517472	5382793	399065	6754051	225646	14429724
ORF9c	156431	1543551	5574065	406211	6987524	216673	14884455
Envelope	155799	1550910	5461998	400380	6981218	234409	14784714
Membrane	125568	1363280	4827047	338731	6127721	187965	12970312
Nucleoprotein	128964	1401291	5087912	371662	6425624	180132	13595585
Spike	62561	1141951	3609498	234469	4460955	138027	9647461

## Sheet: Table S4
Supplementary Table S4. Predictions Outcomes from Dynamut Server (ΔΔG- = destabilizing and ΔΔG+ =stabilizing)
Gene	Mutant	Prediction ΔΔG mCSM	Prediction ΔΔG SDM	Prediction ΔΔG DUET	Prediction ΔΔG ENCoM	ΔΔS ENCoM	ΔΔG DynaMut
NSP1	S135R	-0.179 kcal/mol	0.66 kcal/mol	0.065 kcal/mol	-0.138 kcal/mol	0.173 kcal.mol-1.K-1	-0.125 kcal/mol
	K47R	-0.377 kcal/mol	0.26 kcal/mol	0.011 kcal/mol	-0.047 kcal/mol	0.059 kcal.mol-1.K-1	-0.394 kcal/mol
	E87D	-1.687 kcal/mol	-1.19 kcal/mol	-1.715 kcal/mol	-0.584 kcal/mol	0.73 kcal.mol-1.K-1	-0.518 kcal/mol
Gene	Mutant	Prediction ΔΔG mCSM	Prediction ΔΔG SDM	Prediction ΔΔG DUET	Prediction ΔΔG ENCoM	ΔΔS ENCoM	ΔΔG DynaMut
NSP2	Q376K	-0.003 kcal/mol	0.23 kcal/mol	0.425 kcal/mol	0.302 kcal/mol	-0.377 kcal.mol-1.K-1	0.905 kcal/mol
	T85I	-0.125 kcal/mol	0.46 kcal/mol	0.151 kcal/mol	-0.016 kcal/mol	0.021 kcal.mol-1.K-1	-0.264 kcal/mol
	K81N	-1.286 kcal/mol	-0.07 kcal/mol	-1.01 kcal/mol	-0.077 kcal/mol	0.096 kcal.mol-1.K-1	-0.155 kcal/mol
Gene	Mutant	Prediction ΔΔG mCSM	Prediction ΔΔG SDM	Prediction ΔΔG DUET	Prediction ΔΔG ENCoM	ΔΔS ENCoM	ΔΔG DynaMut
NSP3	G489S	No Data
	T24I	0.029 kcal/mol	1.080 kcal/mol	0.610 kcal/mol	0.024 kcal/mol	-0.030 kcal.mol-1.K-1	0.131 kcal/mol
	P1228L	No Data
Gene	Mutant	Prediction ΔΔG mCSM	Prediction ΔΔG SDM	Prediction ΔΔG DUET	Prediction ΔΔG ENCoM	ΔΔS ENCoM	ΔΔG DynaMut
NSP5	P132H	-1.821 kcal/mol	1.14 kcal/mol	-1.383 kcal/mol	0.873 kcal/mol	-1.091 kcal.mol-1.K-1	1.698 kcal/mol
	K90R	-0.571 kcal/mol	0.05 kcal/mol	-0.171 kcal/mol	-0.018 kcal/mol	0.022 kcal.mol-1.K-1	-0.033 kcal/mol
	L89F	-1.849 kcal/mol	-0.66 kcal/mol	-1.801 kcal/mol	0.14 kcal/mol	-0.174 kcal.mol-1.K-1	-0.852 kcal/mol
Gene	Mutant	Prediction ΔΔG mCSM	Prediction ΔΔG SDM	Prediction ΔΔG DUET	Prediction ΔΔG ENCoM	ΔΔS ENCoM	ΔΔG DynaMut
NSP7	L71F	-1.198 kcal/mol	-0.690 kcal/mol	-1.248 kcal/mol	0.375 kcal/mol	-0.468 kcal.mol-1.K-1	1.284 kcal/mol
	Q63R	-0.045 kcal/mol	0.440 kcal/mol	0.163 kcal/mol	0.543 kcal/mol	-0.679 kcal.mol-1.K-1	1.081 kcal/mol
	S25L	-0.319 kcal/mol	1.880 kcal/mol	0.243 kcal/mol	0.475 kcal/mol	-0.594 kcal.mol-1.K-1	1.163 kcal/mol
Gene	Mutant	Prediction ΔΔG mCSM	Prediction ΔΔG SDM	Prediction ΔΔG DUET	Prediction ΔΔG ENCoM	ΔΔS ENCoM	ΔΔG DynaMut
NSP8	N118S	-0.234 kcal/mol	-0.770 kcal/mol	-0.164 kcal/mol	4.937 kcal/mol	-6.171 kcal.mol-1.K-1	1.428 kcal/mol
	T145I	-0.110 kcal/mol	0.460 kcal/mol	0.214 kcal/mol	5.322 kcal/mol	-6.652 kcal.mol-1.K-1	1.393 kcal/mol
	Q24R	0.276 kcal/mol	0.130 kcal/mol	0.628 kcal/mol	4.915 kcal/mol	-6.143 kcal.mol-1.K-1	1.988 kcal/mol
Gene	Mutant	Prediction ΔΔG mCSM	Prediction ΔΔG SDM	Prediction ΔΔG DUET	Prediction ΔΔG ENCoM	ΔΔS ENCoM	ΔΔG DynaMut
NSP9	T35I	-0.175 kcal/mol	0.800 kcal/mol	0.336 kcal/mol	-0.100 kcal/mol	0.125 kcal.mol-1.K-1	-0.257 kcal/mol
	I65V	-0.893 kcal/mol	0.290 kcal/mol	-0.437 kcal/mol	-0.297 kcal/mol	0.372 kcal.mol-1.K-1	-0.401 kcal/mol
	R39K	-1.249 kcal/mol	-0.250 kcal/mol	-0.997 kcal/mol	-0.007 kcal/mol	0.009 kcal.mol-1.K-1	-0.017 kcal/mol
Gene	Mutant	Prediction ΔΔG mCSM	Prediction ΔΔG SDM	Prediction ΔΔG DUET	Prediction ΔΔG ENCoM	ΔΔS ENCoM	ΔΔG DynaMut
NSP10	T102I	-0.096 kcal/mol	0.89 kcal/mol	0.43 kcal/mol	0.092 kcal/mol	-0.116 kcal.mol-1.K-1	0.389 kcal/mol
	T12I	-0.16 kcal/mol	0.89 kcal/mol	0.396 kcal/mol	0.063 kcal/mol	-0.079 kcal.mol-1.K-1	0.564 kcal/mol
	A104V	-0.518 kcal/mol	0.07 kcal/mol	-0.176 kcal/mol	0.166 kcal/mol	-0.207 kcal.mol-1.K-1	0.494 kcal/mol
Gene	Mutant	Prediction ΔΔG mCSM	Prediction ΔΔG SDM	Prediction ΔΔG DUET	Prediction ΔΔG ENCoM	ΔΔS ENCoM	ΔΔG DynaMut
NSP11	S6L	-0.117 kcal/mol	1.410 kcal/mol	0.562 kcal/mol	-0.014 kcal/mol	0.018 kcal.mol-1.K-1	0.233 kcal/mol
	N9S	-0.336 kcal/mol	-0.600 kcal/mol	-0.074 kcal/mol	-0.234 kcal/mol	0.293 kcal.mol-1.K-1	-0.268 kcal/mol
	S1A	No Data
Gene	Mutant	Prediction ΔΔG mCSM	Prediction ΔΔG SDM	Prediction ΔΔG DUET	Prediction ΔΔG ENCoM	ΔΔS ENCoM	ΔΔG DynaMut
NSP12	P323L	-0.236 kcal/mol	1.570 kcal/mol	0.481 kcal/mol	0.344 kcal/mol	-0.430 kcal.mol-1.K-1	0.583 kcal/mol
	G671S	-1.035 kcal/mol	-3.210 kcal/mol	-1.323 kcal/mol	0.278 kcal/mol	-0.348 kcal.mol-1.K-1	-0.287 kcal/mol
	Y273H	-0.851 kcal/mol	0.380 kcal/mol	-0.484 kcal/mol	-0.175 kcal/mol	0.219 kcal.mol-1.K-1	0.001 kcal/mol
Gene	Mutant	Prediction ΔΔG mCSM	Prediction ΔΔG SDM	Prediction ΔΔG DUET	Prediction ΔΔG ENCoM	ΔΔS ENCoM	ΔΔG DynaMut
NSP13	R392C	-0.496 kcal/mol	-0.280 kcal/mol	-0.438 kcal/mol	3.263 kcal/mol	-4.079 kcal.mol-1.K-1	1.127 kcal/mol
	P77L	-0.470 kcal/mol	0.210 kcal/mol	-0.107 kcal/mol	3.534 kcal/mol	-4.418 kcal.mol-1.K-1	1.101 kcal/mol
	M233I	-0.272 kcal/mol	0.430 kcal/mol	0.274 kcal/mol	3.266 kcal/mol	-4.082 kcal.mol-1.K-1	1.688 kcal/mol
Gene	Mutant	Prediction ΔΔG mCSM	Prediction ΔΔG SDM	Prediction ΔΔG DUET	Prediction ΔΔG ENCoM	ΔΔS ENCoM	ΔΔG DynaMut
NSP14	I42V	-1.195 kcal/mol	-0.040 kcal/mol	-1.074 kcal/mol	0.591 kcal/mol	-0.738 kcal.mol-1.K-1	1.243 kcal/mol
	A394V	-0.442 kcal/mol	-0.180 kcal/mol	-0.152 kcal/mol	0.206 kcal/mol	-0.258 kcal.mol-1.K-1	0.991 kcal/mol
	N129D	-0.063 kcal/mol	0.070 kcal/mol	0.308 kcal/mol	0.025 kcal/mol	-0.031 kcal.mol-1.K-1	-0.056 kcal/mol
Gene	Mutant	Prediction ΔΔG mCSM	Prediction ΔΔG SDM	Prediction ΔΔG DUET	Prediction ΔΔG ENCoM	ΔΔS ENCoM	ΔΔG DynaMut
NSP15	T112I	-0.044 kcal/mol	0.520 kcal/mol	0.250 kcal/mol	-0.133 kcal/mol	0.166 kcal.mol-1.K-1	-0.282 kcal/mol
	A80V	-0.092 kcal/mol	0.950 kcal/mol	0.556 kcal/mol	0.554 kcal/mol	-0.692 kcal.mol-1.K-1	3.275 kcal/mol
	K259R	-0.206 kcal/mol	0.090 kcal/mol	0.154 kcal/mol	-0.016 kcal/mol	0.019 kcal.mol-1.K-1	-0.071 kcal/mol
Gene	Mutant	Prediction ΔΔG mCSM	Prediction ΔΔG SDM	Prediction ΔΔG DUET	Prediction ΔΔG ENCoM	ΔΔS ENCoM	ΔΔG DynaMut
NSP16	K160R	-1.018 kcal/mol	0.12 kcal/mol	-0.675 kcal/mol	0.139 kcal/mol	-0.173 kcal.mol-1.K-1	0.305 kcal/mol
	R216C	-0.493 kcal/mol	0.06 kcal/mol	-0.361 kcal/mol	-0.3 kcal/mol	0.374 kcal.mol-1.K-1	-0.373 kcal/mol
	Q238H	-0.58 kcal/mol	0.71 kcal/mol	-0.282 kcal/mol	-0.305 kcal/mol	0.381 kcal.mol-1.K-1	-0.398 kcal/mol
Gene	Mutant	Prediction ΔΔG mCSM	Prediction ΔΔG SDM	Prediction ΔΔG DUET	Prediction ΔΔG ENCoM	ΔΔS ENCoM	ΔΔG DynaMut
Spike	D614G	-0.702 kcal/mol	-1.070 kcal/mol	-0.897 kcal/mol	-0.614 kcal/mol	0.768 kcal.mol-1.K-1	-0.323 kcal/mol
	L18F	-1.458 kcal/mol	-1.030 kcal/mol	-1.631 kcal/mol	0.527 kcal/mol	-0.658 kcal.mol-1.K-1	0.879 kcal/mol
	N501Y	-0.550 kcal/mol	0.280 kcal/mol	-0.555 kcal/mol	-0.047 kcal/mol	0.059 kcal.mol-1.K-1	-0.113 kcal/mol
Gene	Mutant	Prediction ΔΔG mCSM	Prediction ΔΔG SDM	Prediction ΔΔG DUET	Prediction ΔΔG ENCoM	ΔΔS ENCoM	ΔΔG DynaMut
ORF3a	T223I	-0.433 kcal/mol	0.960 kcal/mol	0.137 kcal/mol	-0.023 kcal/mol	0.029 kcal.mol-1.K-1	0.061 kcal/mol
	S26L	No Data
	Q57H	-0.788 kcal/mol	-0.150 kcal/mol	-0.662 kcal/mol	0.140 kcal/mol	-0.174 kcal.mol-1.K-1	0.774 kcal/mol
Gene	Mutant	Prediction ΔΔG mCSM	Prediction ΔΔG SDM	Prediction ΔΔG DUET	Prediction ΔΔG ENCoM	ΔΔS ENCoM	ΔΔG DynaMut
Envelope	T9I	-0.098 kcal/mol	1.070 kcal/mol	0.273 kcal/mol	-0.088 kcal/mol	0.110 kcal.mol-1.K-1	0.209 kcal/mol
	T11A	-0.313 kcal/mol	1.530 kcal/mol	0.397 kcal/mol	-0.021 kcal/mol	0.026 kcal.mol-1.K-1	0.319 kcal/mol
	P71L	No Data
Gene	Mutant	Prediction ΔΔG mCSM	Prediction ΔΔG SDM	Prediction ΔΔG DUET	Prediction ΔΔG ENCoM	ΔΔS ENCoM	ΔΔG DynaMut
Nucleoprotein	D377Y	0.125 kcal/mol	-0.070 kcal/mol	0.124 kcal/mol	-0.034 kcal/mol	0.042 kcal.mol-1.K-1	0.101 kcal/mol
	R203M	-0.182 kcal/mol	0.130 kcal/mol	-0.151 kcal/mol	-0.443 kcal/mol	0.554 kcal.mol-1.K-1	-0.252 kcal/mol
	D63G	-0.056 kcal/mol	0.770 kcal/mol	0.343 kcal/mol	0.057 kcal/mol	-0.071 kcal.mol-1.K-1	-0.042 kcal/mol
Gene	Mutant	Prediction ΔΔG mCSM	Prediction ΔΔG SDM	Prediction ΔΔG DUET	Prediction ΔΔG ENCoM	ΔΔS ENCoM	ΔΔG DynaMut
Membrane	A63T	-1.087 kcal/mol	-1.330 kcal/mol	-0.975 kcal/mol	0.115 kcal/mol	-0.144 kcal.mol-1.K-1	0.050 kcal/mol
	Q19E	0.161 kcal/mol	1.140 kcal/mol	0.855 kcal/mol	-0.116 kcal/mol	0.144 kcal.mol-1.K-1	-0.120 kcal/mol
	I82T	0.462 kcal/mol	-1.030 kcal/mol	-0.250 kcal/mol	-0.113 kcal/mol	0.141 kcal.mol-1.K-1	-0.460 kcal/mol
Gene	Mutant	Prediction ΔΔG mCSM	Prediction ΔΔG SDM	Prediction ΔΔG DUET	Prediction ΔΔG ENCoM	ΔΔS ENCoM	ΔΔG DynaMut
ORF8	S24L	-0.037 kcal/mol	1.470 kcal/mol	0.634 kcal/mol	0.249 kcal/mol	-0.312 kcal.mol-1.K-1	1.349 kcal/mol
	E92K	-0.072 kcal/mol	-0.800 kcal/mol	0.102 kcal/mol	-0.371 kcal/mol	0.464 kcal.mol-1.K-1	-0.142 kcal/mol
	T11I	No Data
Gene	Mutant	Prediction ΔΔG mCSM	Prediction ΔΔG SDM	Prediction ΔΔG DUET	Prediction ΔΔG ENCoM	ΔΔS ENCoM	ΔΔG DynaMut
ORF7b	T40I	No Data
	L11F	-1.562 kcal/mol	-0.610 kcal/mol	-1.513 kcal/mol	0.526 kcal/mol	-0.658 kcal.mol-1.K-1	-0.378 kcal/mol
	H42Y	No Data
Gene	Mutant	Prediction ΔΔG mCSM	Prediction ΔΔG SDM	Prediction ΔΔG DUET	Prediction ΔΔG ENCoM	ΔΔS ENCoM	ΔΔG DynaMut
ORF7a	T120I	No Data
	V82A	-0.438 kcal/mol	0.000 kcal/mol	-0.121 kcal/mol	-0.002 kcal/mol	0.003 kcal.mol-1.K-1	-0.117 kcal/mol
	P45L	-0.261 kcal/mol	-0.040 kcal/mol	0.055 kcal/mol	0.022 kcal/mol	-0.028 kcal.mol-1.K-1	-0.155 kcal/mol
Gene	Mutant	Prediction ΔΔG mCSM	Prediction ΔΔG SDM	Prediction ΔΔG DUET	Prediction ΔΔG ENCoM	ΔΔS ENCoM	ΔΔG DynaMut
ORF9b	T60A	-0.707 kcal/mol	0.160 kcal/mol	-0.488 kcal/mol	-0.265 kcal/mol	0.332 kcal.mol-1.K-1	-0.171 kcal/mol
	S6C	No Data
	Q77E	0.030 kcal/mol	0.730 kcal/mol	0.537 kcal/mol	0.043 kcal/mol	-0.054 kcal.mol-1.K-1	-0.169 kcal/mol

## Sheet: Table S5
Supplementary Table S5. Most susceptible amino acids conversion in different positions and countries with different rates
Gene	Mutations	Position	Rate	Countries	Continent
NSP1	Leucine to Phenylalanine = 5	L92F	0.07%	Switzerland	Europe
		L27F	0.05%	Wuhan	Asia
		L4F	0.03%	United States	North America
		L122F	0.02%
		L46F	0.01%
	Phenylalanine to Leucine = 1	F70L	0.04%	United States	North America
	Alanine to Valine = 4	A138V	0.05%	United States	North America
		A42V
		A131V	0.05%	Canada
		A90V	0.05%	England	Europe
	Valine to Isoleucine = 4	V28I	0.09%	England	Europe
		V5I	0.007%
		V60I	0.03%	Austria
		V20I	0.006%	United States	North America
Gene	Mutations	Position	Rate	Countries	Continent
NSP2	Threonine to Isoleucine = 20	T85I	0.02	United States	North America
		T44I	0.2%
		T170I	0.1%
		T304I	0.05%
		T374I	0.05%
		T580I	0.06%	Canada
		T3I	0.05%	Peru	South America
		T223I	0.2%	Switzerland	Europe
		T634I	0.2%
		T429I	0.1%
		T371I	0.06%
		T256I	0.04%
		T528I	0.1%	England
		T434I	0.09%
		T388I	0.09%
		T412I	0.07%
		T547I	0.2%	Netherlands
		T573I	0.06%	France
		T497I	0.05%	Russia
		T166I	0.06%	India	Asia
	Isoleucine to Threonine = 8	I273T	0.08%	United States	North America
		I421T	0.04%
		I514T	0.04%
		I513T	0.04%
		I468T	0.03%
		I349T	0.02%	Brazil	South America
		I389T	0.05%	Italy	Europe
		I479T	0.04%	India	Asia
	Alanine to Valine = 16	A318V	0.3%	England	Europe
		A510V	0.1%
		A375V	0.08%
		A621V	0.01%
		A306V	0.1%	Netherlands
		A192V	0.05%
		A411V	0.1%	Switzerland
		A476V	0.1%	Spain
		A419V	0.3%	United States	North America
		A247V	0.1%
		A241V	0.04%
		A302V	0.04%
		A361V	0.07%	Uganda	Africa
		A159V	0.1%	India	Asia
		A31V	0.05%
		A336V	0.09%	Cyprus
	Valine to Alanine = 4	V381A	0.09%	India	Asia
		V284A	0.04%	United States	North America
		V603A	0.03%
		V576A	0.008%
Gene	Mutations	Position	Rate	Countries	Continent
NSP3	Threonine to Isoleucine = 65	T1189I	0.3%	United States	North America
		T1456I	0.2%
		T936I	0.1%
		T771I	0.1%
		T182I	0.1%
		T1056I	0.1%
		T1365I	0.07%
		T6I	0.06%
		T1002I	0.05%
		T666I	0.05%
		T1938I	0.05%
		T1929I	0.05%
		T1645I	0.04%
		T186I	0.03%
		T491I	0.006%
		T725I	0.3%	England	Europe
		T1830I	0.2%
		T1022I	0.2%
		T1004I	0.2%
		T1036I	0.1%
		T181I	0.1%
		T422I	0.1%
		T724I	0.1%
		T611I	0.1%
		T1288I	0.1%
		T1677I	0.1%
		T1482I	0.1%
		T1303I	0.1%
		T133I	0.08%
		T169I	0.07%
		T942I	0.07%
		T1072I	0.04%
		T492I	0.01%
		T678I	0.2%	Switzerland
		T720I	0.1%
		T819I	0.09%
		T864I	0.1%	Netherlands
		T749I	0.1%
		T1348I	0.1%
		T1180I	0.03%
		T199I	0.03%
		T1063I	0.1%	Gibraltar
		T779I	0.1%
		T1275I	0.1%
		T24I	0.4	France
		T423I	0.1%
		T48I	0.06%
		T183I	0.1	Germany
		T204I	0.1%	Greece
		T1198I	0.1%	Spain
		T504I	0.07%	Russia
		T350I	0.2%	Senegal	Africa
		T1356I	0.09%
		T1465	0.1%	Japan	Asia
		T64I	0.1%
		T1306I	0.2%	India
		T1590I	0.1%	Philippines
		T1334I	0.08%	Wuhan
		T1250I	0.08%	Lebanon
		T1251I	0.03%	Qatar
		T428I	0.2%	New Zealand	Oceania
		T1269I	0.1%
		T1335I	0.09%
		T73I	0.08%
		T1336I	0.09%	Australia
	Isoleucine to Threonine = 18	I414T	0.07%	United States	North America
		I1911T	0.05%
		I441T	0.05%
		I1045T	0.05%
		I1257T	0.05%
		I335T	0.05%
		I1338T	0.05%
		I1411T	0.05%
		I593T	0.04%
		I549T	0.04%
		I1683T	0.3%	England	Europe
		I896T	0.07%
		I508T	0.05%
		I1412T	0.1	Germany
		I1460T	0.05%	Spain
		I1239T	0.01%	France
		I187T	0.009%	Denmark
		I388T	0.07%	India	Asia
Gene	Mutations	Position	Rate	Countries	Continent
NSP4	Leucine to Phenylalanine = 9	L323F	0.08%	United States	North America
		L447F	0.05%
		L436F	0.03%
		L372F	0.03%
		L320F	0.006%
		L438F	0.18	Ecuador	South America
		L353F	0.1%	England	Europe
		L15F	0.04%
		L264F	0.35	India	Asia
	Phenylalanine to Leucine = 7	F404L	0.05%	United States	North America
		F121L	0.04%
		F412L	0.04%
		F420L	0.02%
		F304L	0.006%
		F17L	0.3%	England	Europe
		F101L	0.05%	Guam	Oceania
	Serine to Phenylalanine = 8	S34F	0.1%	United States	North America
		S209F	0.1%
		S283F	0.03%
		S127F	0.03%
		S483F	0.007%
		S386F	0.08%	England	Europe
		S218F	0.06%	South Africa	Africa
		S250F	0.04%	India	Asia
	Phenylalanine to Serine = 4	F375S	0.1%	United States	North America
		F390S	0.04%
		F478S	0.04%
		F145S	0.03%
Gene	Mutations	Position	Rate	Countries	Continent
NSP5	Alanine to Valine = 7	A260V	0.1%	Switzerland	Europe
		A194V	0.04%
		A191V	0.07%	Netherlands
		A234V	0.05%	Russia
		A285V	0.05%	United States	North America
		A193V	0.04%	Morocco	Africa
		A129V	0.06%	India	Asia
	Asparagine to Threonine = 3	N274T	0.03%	England	Europe
		N180T	0.03%	United States	North America
		N151T
	Threonine to Asparagine = 1	T45N	0.08%
Gene	Mutations	Position	Rate	Countries	Continent
NSP6	Leucine to Phenylalanine = 10	L207F	0.1%	United States	North America
		L19F	0.03%
		L37F	0.03	Switzerland	Europe
		L260F	0.1%
		L142F	0.1%	England
		L75F
		L16F	0.09%	France
		L239F	0.03%	Spain
		L230F	0.09%	Gabon	Africa
		L125F	0.07%	Senegal
	Phenylalanine to Leucine = 3	F108L	0.5%	France	Europe
		F191L	0.1%	Brazil	South America
		F216L	0.1%	DRC	Africa
	Alanine to Valine = 8	A161V	0.1%	United States	North America
		A51V
		A157V
		A46V	0.1%	Switzerland	Europe
		A268V
		A2V	0.01	England
		A128V	0.1%
		A136V
	Valine to Alanine = 1	V149A	0.06	China	Asia
Gene	Mutations	Position	Rate	Countries	Continent
NSP7	Leucine to Phenylalanine = 4	L71F	0.1%	England	Europe
		L60F	0.04%	Switzerland
		L56F	0.09%	South Africa	Africa
		L28F	0.03%	United States	North America
	Leucine to Methionine = 2	L41M	0.03%	United States	North America
		L55M	0.006%	Italy	Europe
Gene	Mutations	Position	Rate	Countries	Continent
NSP8	Threonine to Isoleucine = 7	T145I	0.5%	Switzerland	Europe
		T148I	0.1%
		T123I	0.1%
		T89I	0.06%
		T187I	0.1%	United States	North America
		T124I	0.04%
		T68I	0.01%	Canada
	Isoleucine to Threonine = 2	I166T	0.03%	United States	North America
		I120T	0.03%	Anhui	Asia
	Lysine to Arginine = 4	K36R	0.03%	United States	North America
		K58R	0.007%
		K40R	0.008%	Germany	Europe
		K61R	0.006%	England
	Arginine to Lysine = 2	R51K	0.03%	United States	North America
		R75K	0.03%	Netherlands	Europe
Gene	Mutations	Position	Rate	Countries	Continent
NSP9	Threonine to Isoleucine = 7	T35I	0.8%	United States	North America
		T19I	0.1%
		T34I	0.18%	England	Europe
		T24I	0.14%
		T109I	0.12%
		T21I	0.1%	France
		T67I	0.05%	Australia	Oceania
	Glycine to Lysine = 3	G63K	0.03%	United States	North America
		G37K
		G61K	0.006%	Philippines	Asia
Gene	Mutations	Position	Rate	Countries	Continent
NSP10	Glycine to Serine = 6	G121S	0.01%	Brazil	South America
		G127S	0.007%	United States	North America
		G94S	0.001%	United Arab Emirates	Asia
		G52S	0.001%	England	Europe
		G2S	0.001%	Denmark
		G50S	0.00005%	Switzerland
	Serine to Glycine = 1	S129G	0.005%	India	Asia
	Cysteine to Serine = 4	C73S	0.0007%	United States	North America
		C17S	0.00003%
		C79S	0.003%	Spain	Europe
		C41S	0.0008%	Slovenia
	Acid Glutamic to Acid Aspartic = 3	E60D	0.003%	United States	North America
		E66D	0.003%
		E6D	0.0001%	Nigeria	Africa
	Acid Aspartic to Acid Glutamic = 1	D64E	0.005%	England	Europe
Gene	Mutations	Position	Rate	Countries	Continent
NSP11	Alanine to Valine = 2	A4V	0.03%	United States	North America
		A2V	0.02%
Gene	Mutations	Position	Rate	Countries	Continent
NSP12	Phenylalanine to Leucine = 10	F368	0.04%	United States	North America
		F506L
		F165L
		F652L
		F157L
		F219L
		F7L
		F287L
		F313L	0.006%	Wales
		F340L	0.04%	Spain	Europe
	Leucine to Phenylalanine = 8	L829F	0.08%	India	Asia
		L247F	0.07%	Spain	Europe
		L636F	0.06%	England
		L638F	0.06%	Switzerland
		L401F	0.05%	United States	North America
		L270F	0.04%
		L673F
		L49F
	Alanine to Serine = 8	A185S	0.2%	Switzerland	Europe
		A840S	0.04%
		A656S	0.06%	England
		A311S	0.04%	France
		A747S	0.04%
		A660S	0.04%	Japan	Asia
		A688S	0.04%	Israel
		A376S	0.04%	United States	North America
	Serine to Alanine = 6	S564A	0.04%	United States	North America
		S1A
		S681A
		S635A
		S664A
		S363A	0.01%	Chile	South America
	Glycine to Serine = 5	G671S	0.33	Gambia	Africa
		G44S	0.1%	Switzerland	Europe
		G385S	0.08%	Czechia
		G413S	0.04%	United States	North America
		G774S	0.04%	China	Asia
	Serine to Glycine = 4	S229G	0.04%	Netherlands	Europe
		S649G	0.04%	United States	North America
		S364G
		S425G
Gene	Mutations	Position	Rate	Countries	Continent
NSP13	Threonine to Isoleucine = 11	T588I	0.1%	England	Europe
		T599I	0.1%
		T58I	0.04%
		T431I	0.04%
		T413I	0.08%	Switzerland
		T351I	0.08%	United States	North America
		T153I	0.07%
		T214I
		T228I	0.04%
		T367I	0.06%
		T250I	0.05%	Ecuador	South America
	Isoleucine to Threonine = 4	I195T	0.05%	England	Europe
		I258T	0.05%	United States	North America
		I545T	0.04%
		I480T	0.04%	Brazil	South America
	Acid Glutamic to Acid Aspartic = 5	E341D	0.01	Switzerland	Europe
		E261D	0.6%
		E319D	0.1%
		E365D	0.2%	New Zealand	Oceania
		E353D	0.04%	United States	North America
	Acid Aspartic to Acid Glutamic = 2	D344E	0.04%	United States	North America
		D223E
Gene	Mutations	Position	Rate	Countries	Continent
NSP14	Alanine to Valine = 8	A119V	0.2%	United States	North America
		A320V	0.07%
		A220V	0.06%
		A307V	0.05%
		A394V	0.23	China	Asia
		A360V	0.09%	India
		A96V	0.05%	Greece	Europe
		A371V	0.05%	Australia	Oceania
	Valine to Alanine = 5	V287A	0.05%	United States	North America
		V316A	0.04%
		V199A
		V483A
		V115A
	Acid Aspartic to Tyrosine = 7	D324Y	0.07%	United States	North America
		D345Y	0.07%
		D48Y	0.05%
		D30Y	0.04%
		D222Y	0.1%	Switzerland	Europe
		D496Y	0.07%	India
		D331Y	0.007%	Saudi Arabia	Asia
	Tyrosine to Acid Aspartic = 3	Y69D	0.04%	United States	North America
		Y494D
		Y237D
Gene	Mutations	Position	Rate	Countries	Continent
NSP15	Valine to Leucine = 8	V22L	0.1%	United States	North America
		V121L	0.03%
		V51L
		V141L
		V320L	0.1%	England	Europe
		V66L	0.08%
		V172L	0.07%	Thailand	Asia
		V10L	0.03%	India
	Leucine to Valine = 4	L297V	0.05%	United States	North America
		L299V	0.04%
		L254V	0.03%
		L151V	0.03%	Wales
	Phenylalanine to Lysine = 3	F268K	0.03%	United States	North America
		F341K
		F43K
	Lysine to Phenylalanine = 2	K173F	0.03%	United States	North America
		K34F
Gene	Mutations	Position	Rate	Countries	Continent
NSP16	Glycine to Serine = 5	G92S	0.01%	England	Europe
		G148S	0.002%	United Arab Emirates	Asia
		G256S	0.0008%	China
		G278S	0.00007%	Singapore
		G73S	0.0003%	United States	North America
	Serine to Glycine = 1	S129G	0.001%	Nigeria	Africa
	Histidine to Tyrosine = 5	H119Y	0.002%	United States	North America
		H69Y	0.0003%
		H225Y	0.0001%
		H186Y	0.01%	Brazil	South America
		H174Y	0.02%	Switzerland	Europe
	Tyrosine to Histidine = 4	Y211H	0.002%	England	Europe
		Y15H	0.001%	United States	North America
		Y152H	0.0008%
		Y53H	0.0005%
Gene	Mutations	Position	Rate	Countries	Continent
ORF3a	Leucine to Phenylalanine = 23	L106F	1.6%	Austria	Europe
		L140F	1.2%	Netherlands
		L275F	0.0597%
		L15F	0.3%	England
		L65F	0.041%
		L129F	0.039%
		L108F	0.2%
		L85F	0.19%
		L53F	0.179%
		L41F	0.178%
		L147F	0.032%
		L219F	0.028%
		L96F	0.023%
		L73F	0.019%
		L115F	0.007%
		L101F	0.0598%	Switzerland
		L95F	0.14%
		L46F	0.035%
		L83F	0.07%	United States	North America
		L3F	0.009%
		L86F	0.0426%	Burkina Faso	Africa
		L52F	0.09%	Nigeria
		L127F	0.037%	Uganda
	Phenylalanine to Leucine = 6	F43L	0.03%	England	Europe
		F105L	0.01%
		F56L	0.0072%	Netherlands
		F8L	0.0024%	England
		F4L	0.0011%	Germany
		F87L	0.0079%	United States	North America
Gene	Mutations	Position	Rate	Countries	Continent
ORF6	Isoleucine to Valine = 6	I26V	0.02%	England	Europe
		I14V	0.014%	Spain
		I18V	0.0082%	Switzerland
		I37V	0.0055%	Italy
		I60V	0.0065%	Sri Lanka	Asia
		I17V	0.0063%	United States	North America
	Valine to Isoleucine = 1	V5I	0.066%	Switzerland	Europe
	Isoleucine to Threonine = 4	I33T	0.08%	Brazil	South America
		I32T	0.01%	France	Europe
		I36T	0.004%	Italy
		I11T	0.002%	England
Gene	Mutations	Position	Rate	Countries	Continent
ORF7a	Phenylalanine to Leucine = 10	F59L	0.0045%	Italy	Europe
		F6L	0.06%	England
		F114L	0.0087%
		F46L	0.04%	Argentina	south America
		F63L	0.02%	United States	North America
		F54L	0.0083%
		F87L	0.0067%
		F101L	0.0034%
		F109L	0.01%	Egypt	Africa
		F65L	0.01%	Singapore	Asia
	Leucine to Phenylalanine = 4	L116F	0.6%	France	Europe
		L96F	0.07%	England
		L17F	0.05%
		L102F	0.01%	India	Asia
	Threonine to Isoleucine = 9	T120I	0.28	France	Europe
		T14I	0.2%	England
		T39I	0.1%
		T115I	0.079%
		T61I	0.073%
		T28I	0.1%	Thailand	Asia
		T11I	0.06%	United States	North America
		T111I	0.01%
		T57I	0.003%	Switzerland	Europe
Gene	Mutations	Position	Rate	Countries	Continent
ORF7b	Leucine to Phenylalanine = 4	L11F	0.01	India	Asia
		L4F	0.08%	Switzerland	Europe
		L25F	0.02%	England
		L32F	0.07%	United States	North America
	Leucine to Serine = 4	L14S	0.01%	Italy	Europe
		L18S	0.005%	United States	North America
		L22S	0.002%
		L6S	0.001%	United Arab Emirates	Asia
	Serine to Leucine = 2	S5L	0.1%	England	Europe
		S31L	0.08%	Netherlands
Gene	Mutations	Position	Rate	Countries	Continent
ORF8	Histidine to Tyrosine = 3	H17Y	0.2%	Switzerland	Europe
		H40Y	0.03%	England
		H28Y	0.01%	United States	North America
	Tyrosine to Histidine = 3	Y31H	0.01%	India	Asia
		Y105H	0.01%	Slovenia	Europe
		Y42H	0.002%	Chile	South America
	Acid Glutamic to Lysine = 3	E92K	0.01	England	Europe
		E59K	0.004%	United Arab Emirates	Asia
		E19K	0.003%	Brazil	South America
	Lysin to Acid Glutamic = 1	K68E	0.004%	England	Europe
Gene	Mutations	Position	Rate	Countries	Continent
ORF9b	Valine to Leucine = 6	V30L	0.06%	United States	North America
		V92L	0.0035%
		V94L	0.0034%
		V15L	0.6%	Greece	Europe
		V23L	0.02%	England
		V93L	0.005%	Egypt	Africa
	Proline to Leucine = 5	P88L	0.001%	Greece	Europe
		P17L	0.09%	Switzerland
		P51L	0.055%	India	Asia
		P39L	0.053%
		P3L	0.2%	Foshan
	Leucine to Proline = 4	L52P	0.04%	Unites States	North America
		L48P	0.002%
		L54P	0.0005%
		L87P	0.001%	Australia	Oceania
	Leucine to Serine = 3	L61S	0.006%	United States	North America
		L12S	0.001%
		L71S	0.0008%
	Serine to Leucine = 1	S53L	0.04%	Canada
Gene	Mutations	Position	Rate	Countries	Continent
ORF9C	Alanine to Valine = 6	A59V	0.1%	England	Europe
		A23V	0.02%	Finland
		A38V	0.07%	Austria
		A61V	0.04%	United States	North America
		A25V	0.03%
		A17V	0.008%	South Africa	Africa
	Valine to Alanine = 1	V32A	0.004%	United States	North America
	Leucine to Phenylalanine = 5	L52F	1.3%	England	Europe
		L67F	1.2%
		L53F	0.05%
		L45F	0.02%
		L66F	0.01%	United States	North America
	Acid Glutamic to Lysin = 3	E42K	0.01%	England	Europe
		E56K	0.01%	Russia
		E11K	0.006%	Switzerland
	Lysin to Acid Glutamic = 1	K16E	0.007%	Germany	Europe
Gene	Mutations	Position	Rate	Countries	Continent
Envelope	Leucine to Phenylalanine = 8	L21F	0.1%	India	Asia
		L27F	0.001%
		L19F	0.002%	Saudi Arabia
		L34F	0.0006%	China
		L73F	0.06%	Netherlands	Europe
		L37F	0.003%
		L12F	0.0002%	England
		L39F	0.0001%	United States	North America
	Phenylalanine to Leucine = 5	F26L	0.01%	United States	North America
		F23L	0.006%	Qatar	Asia
		F4L	0.003%	India
		F20L	0.005%	England	Europe
		F56L	0.003%	Ireland
	Valine to Phenylalanine = 4	V62F	0.2%	France	Europe
		V58F	0.07%	England
		V47F	0.001%	Austria
		V29F	0.0003%	United States	North America
Gene	Mutations	Position	Rate	Countries	Continent
Membrane	Leucine to Phenylalanine = 18	L17F	0.04%	United States	North America
		L145F	0.003%
		L54F	0.0001%
		L219F	0.0001%
		L220F	0.00008%
		L119F	0.00005%
		L29F	0.1%	England	Europe
		L124F	0.006%
		L181F	0.0005%
		L34F	0.05%	Russia
		L87F	0.02%	France
		L67F	0.004%	Norway
		L90F	0.004%	Portugal
		L149F	0.0003%	Sweden
		L62F	0.0002%	Australia	Oceania
		L46F	0.02%	India	Asia
		L93F	0.008%	Iran
		L13F	0.001%	Turkey
	Phenylalanine to Leucine = 9	F28L	0.1%	United States	North America
		F100L	0.008%
		F45L	0.001%
		F112L	0.0008%
		F65L	0.0002%
		F26L	0.004%	Singapore	Asia
		F53L	0.004%	Spain	Europe
		F193L	0.0001%	Belgium
		F103L	0.001%	Morocco	Africa
	Alanine to Serine = 11	A98S	0.028%	Switzerland	Europe
		A40S	0.027%
		A38S	0.01%
		A69S	0.06%	Russia
		A68S	0.008%	Spain
		A188S	0.008%	Netherlands
		A152S	0.001%	England
		A85S	0.03%	India	Asia
		A2S	0.2%	Brazil	South America
		A81S	0.2%	United States	North America
		A171S	0.0002%
	Serine to Alanine = 2	S177A	0.0002%	United States	North America
		S99A	0.0001%
Gene	Mutations	Position	Rate	Countries	Continent
Nucleoprotein	Threonine to Isoleucine = 25	T135I	0.4%	Switzerland	Europe
		T325I	0.05%
		T393I	0.03%
		T49I	0.02%
		T76I	0.004%
		T141I	0.06%	England
		T265I	0.04%
		T282I	0.03%
		T205I	0.02	Sweden
		T366I	0.2%	France
		T417I	0.05%	Spain
		T296I	0.05%	Denmark
		T165I	0.01%	Norway
		T391I	0.3%	United States	North America
		T379I	0.2%
		T24I	0.08%
		T247I	0.04%
		T263I	0.004%
		T245I	0.01%	Canada
		T332I	0.008%
		T334I	0.1%	Wales
		T166I	0.04%	Ecuador	South America
		T362I	0.3%	Sudan	Africa
		T198I	0.03%	India	Asia
		T271I	0.1%	Australia	Oceania
	Isoleucine to Threonine = 3	I292T	0.09%	Brazil	South America
		I157T	0.007%	Australia	Oceania
		I15T	0.003%	Italy	Europe
	Glycine to Serine = 10	G97S	0.02%	England	Europe
		G170S	0.001%
		G179S	0.08%	Ireland
		G124S	0.004%	Spain
		G96S	0.05%	United States	North America
		G321S	0.007%	Canada
		G147S	0.02%	India	Asia
		G284S	0.0001%
		G99S	0.01%	Japan
		G129S	0.005%	China
Gene	Mutations	Position	Rate	Countries	Continent
Spike	Asparagine to Lysine = 20	N969K	0.03	India	Asia
		N764K
		N658K	0.02%
		N856K	0.2%	China
		N185K	0.1%	South Korea
		N481K	0.02%	Qatar
		N439K	0.8%	Switzerland	Europe
		N606K	0.005%
		N437K	0.003%	Belgium
		N544K	0.002%
		N354K	0.01%	Netherlands
		N556K	0.02%	Sweden
		N460K	0.1%	France
		N450K	0.02%	England
		N679K	0.04	Russia
		N74K	0.3%	Greece
		N440K	0.04	Canada	North America
		N532K	0.005%	United States
		N657K
		N616K	0.007%	Nigeria	Africa
	Lysine to Asparagine = 16	K1191N	0.1%	United States	North America
		K1205N	0.02%
		K1245N	0.007%
		K537N	0.005%
		K1269N	0.0003%
		K147N	0.1%	Brazil	South America
		K1073N	0.1%	England	Europe
		K378N	0.006%
		K790N	0.004%
		K558N	0.09%	Switzerland
		K1157N	0.007%
		K182N	0.5%	Belgium
		K1045N	0.01%	Austria
		K795N	0.03%	Ireland
		K854N	0.1%	Qatar	Asia
		K458N	0.005%	China
	Asparagine to Tyrosine = 6	N501Y	0.14	Australia	Oceania
		N1187Y	0.02%	United States	North America
		N1108Y	0.002%	Canada
		N448Y	0.004%	Switzerland	Europe
		N1135Y	0.001%	Germany
		N914Y	0.0009%	India	Asia
	Tyrosine to Asparagine = 6	Y145N	0.5%	Panama	North America
		Y248N	0.1%	United States
		Y279N	0.005%	Tunisia	Africa
		Y707N	0.003%	Iran	Asia
		Y351N	0.004%	Czechia	Europe
		Y904N	0.0006%
