# Supplementary material for: Spatial Transcriptomics and Single Cell‐RNASeq Reveals Cellular Heterogeneity of SARS‐CoV‐2 in Lung Tissues and Global Mutational Patterns in COVID‐19 Patients
Source: J Med Virol. 2025 Sep 5;97(9):e70586. doi: 10.1002/jmv.70586 (PMC12412077; doi:10.1002/jmv.70586)
Supplement: Supplementary file 8 — Supplementary Table S3. [file JMV-97-e70586-s005.xlsx]

## Sheet: Envelope
	Mutant	Rate	Country	Date	Continent		Number of Mutations	75		Europe	40	Asia	14	North America	15	South America	2	Africa	4
0	t(9)->i	0.513074	Trinidad and Tobago	2020-01-01	asia		England	21		England	21	India	9	United States	13	Brazil	2	DRC	1
1	t(11)->a	0.0398705	Netherlands	2020-03-06	europe		United States	13		France	5	Indonesia	1	Canada	1	1		Egypt	1
2	p(71)->l	0.00334086	England	2020-01-01	europe		India	9		Netherlands	3	Japan	1	Trinidad and Tobago	1			Morocco	1
3	v(62)->f	0.00273566	France	2020-01-01	europe		France	5		Spain	2	Qatar	1	Wales	1			Senegal	1
4	d(72)->g	0.00140034	France	2020-03-06	europe		Netherlands	3		Austria	1	Saudi Arabia	1	4				4
5	s(55)->f	0.00132029	England	2020-01-01	europe		Brazil	2		Denmark	1	Wuhan	1
6	l(21)->f	0.00102667	India	2020-01-01	asia		Spain	2		Germany	1	6
7	v(58)->f	0.000763111	England	2020-01-01	europe		Austria	1		Ireland	1
8	l(73)->f	0.000665056	Netherlands	2020-01-01	europe		Canada	1		Poland	1
9	s(68)->f	0.000626999	India	2020-01-01	asia		Denmark	1		Russia	1
10	r(61)->l	0.000396555	India	2020-03-20	asia		DRC	1		Sweden	1
11	v(24)->l	0.000327686	France	2020-03-01	europe		Egypt	1		Switzerland	1
12	s(50)->g	0.000309741	England	2020-03-15	europe		Germany	1		12
13	v(49)->l	0.00028306	France	2020-01-01	europe		Indonesia	1
14	a(41)->v	0.000190896	England	2020-04-07	europe		Ireland	1
16	l(18)->i	0.000171123	United States	2020-12-28	north america		Japan	1
17	v(5)->i	0.000124804	Canada	2020-04-01	north america		Morocco	1
22	f(26)->l	0.000113766	United States	2020-04-04	north america		Poland	1
20	l(51)->i	0.000104421	Brazil	2020-08-01	south america		Qatar	1
19	t(30)->i	9.77167e-05	England	2020-01-01	europe		Russia	1
15	r(69)->i	8.64078e-05	England	2020-01-01	europe		Saudi Arabia	1
27	c(43)->f	8.6137e-05	Germany	2020-01-01	europe		Senegal	1
18	n(66)->k	7.97715e-05	Egypt	2020-06-21	africa		Sweden	1
21	v(70)->i	7.45572e-05	England	2020-04-09	europe		Switzerland	1
23	v(52)->l	7.3406e-05	England	2020-03-23	europe		Trinidad and Tobago	1
26	e(8)->d	6.95461e-05	Russia	2020-01-01	europe		Wales	1
28	f(23)->l	6.56862e-05	Qatar	2020-04-23	asia		Wuhan	1
30	f(20)->l	5.94562e-05	England	2020-01-01	europe		27
24	s(67)->f	5.5664e-05	England	2020-01-01	europe
29	v(75)->l	5.55963e-05	Senegal	2020-04-02	africa
36	k(53)->r	5.02466e-05	DRC	2020-05-09	africa
35	n(64)->s	4.11047e-05	Japan	2020-04-23	asia
41	f(4)->l	3.92763e-05	India	2020-01-01	asia
38	f(56)->l	3.86668e-05	Ireland	2020-03-19	europe
33	v(17)->l	3.77188e-05	India	2020-03-20	asia
44	l(37)->f	3.63644e-05	Netherlands	2020-03-10	europe
47	r(38)->l	3.52809e-05	India	2020-03-20	asia
25	s(16)->n	3.52809e-05	Spain	2020-03-18	europe
40	e(7)->k	3.4062e-05	Sweden	2020-04-12	europe
48	i(46)->v	3.37912e-05	England	2020-01-01	europe
37	a(22)->v	3.23691e-05	Denmark	2020-03-24	europe
31	g(10)->c	3.14888e-05	England	2020-03-31	europe
42	a(36)->v	3.03376e-05	Morocco	2020-02-02	africa
39	i(33)->t	2.99312e-05	Wales	2020-01-01	north america
45	c(44)->f	2.99312e-05	Brazil	2020-12-28	south america
32	l(19)->f	2.94572e-05	Saudi Arabia	2020-03-15	asia
43	i(13)->v	2.72903e-05	England	2020-01-01	europe
46	s(3)->l	2.28886e-05	United States	2020-04-27	north america
50	a(32)->v	2.17374e-05	Poland	2020-05-05	europe
34	l(74)->m	2.09925e-05	United States	2020-07-21	north america
51	v(47)->f	1.24601e-05	Austria	2020-04-03	europe
54	l(27)->f	1.22569e-05	India	2020-01-01	asia
55	v(25)->a	1.06317e-05	England	2020-03-11	europe
49	v(14)->i	1.03608e-05	United States	2020-10-22	north america
56	k(63)->r	9.48048e-06	Indonesia	2020-04-09	asia
57	c(40)->f	8.66787e-06	United States	2020-05-29	north america
52	s(6)->p	8.05841e-06	United States	2020-07-21	north america
59	l(34)->f	6.97493e-06	Wuhan	2020-03-02	asia
53	s(60)->a	6.43319e-06	United States	2020-10-28	north america
61	l(65)->m	5.82373e-06	India	2020-04-09	asia
58	y(42)->c	4.40165e-06	France	2020-04-01	europe
67	y(57)->f	3.65676e-06	England	2021-01-01	europe
63	p(54)->l	3.31817e-06	England	2020-01-01	europe
60	t(35)->f	3.0473e-06	India	2022-01-01	asia
62	n(45)->d	3.0473e-06	United States	2020-08-05	north america
66	l(28)->i	2.84415e-06	England	2020-05-25	europe
65	n(48)->s	2.70871e-06	England	2020-05-17	europe
64	v(29)->f	2.64099e-06	United States	2020-11-20	north america
71	l(12)->f	2.16697e-06	England	2020-04-24	europe
70	y(59)->c	1.8961e-06	Spain	2020-03-18	europe
73	y(2)->h	1.76066e-06	England	2020-04-30	europe
69	n(15)->s	1.42207e-06	Switzerland	2021-06-04	europe
68	l(31)->q	1.28664e-06	United States	2021-02-12	north america
72	l(39)->f	1.08348e-06	United States	2020-07-21	north america
74	m(1)->i	5.41742e-07	United States	2020-08-01	north america

## Sheet: Membrane
	Mutant	Rate	Country	Date	Continent		Number of Mutations	199		Europe	102	Asia	33	North America	63	South America	7	Africa	15	oceania	2
0	a(63)->t	0.463268	United States	2020-01-01	north america		United States	58		England	31	India	8	United States	58	Brazil	6	Nigeria	8	Australia	2
1	q(19)->e	0.460524	United States	2020-01-01	north america		England	31		Switzerland	11	Japan	7	Canada	2	Peru	1	South Africa	3	1
2	i(82)->t	0.335741	Niger	2020-01-01	africa		Switzerland	11		Spain	9	Turkey	5	Wales	2	2		Morocco	2
3	d(3)->n	0.146825	Belgium	2020-03-14	europe		Spain	9		Germany	8	Iran	2	Mexico	1			Egypt	1
4	a(2)->s	0.00215723	Brazil	2020-01-01	south america		Germany	8		Netherlands	6	South Korea	2	4				Ghana	1
6	a(81)->s	0.00201275	United States	2020-01-19	north america		India	8		Russia	5	Beijing	1					5
7	f(28)->l	0.00166101	United States	2020-01-01	north america		Japan	7		Belgium	4	Indonesia	1
5	v(70)->l	0.00154881	England	2020-01-01	europe		Nigeria	7		Denmark	4	Israel	1
8	t(30)->i	0.00151445	Denmark	2020-04-27	europe		Brazil	6		France	4	Mongolia	1
9	s(197)->n	0.00142618	Spain	2020-03-15	europe		Netherlands	6		Italy	3	Philippines	1
10	h(125)->y	0.00110757	England	2020-01-01	europe		Russia	5		Greece	2	Qatar	1
11	l(29)->f	0.00101776	England	2020-03-20	europe		Turkey	5		Scotland	2	Saudi Arabia	1
16	a(104)->v	0.000691817	England	2020-01-01	europe		Belgium	4		Slovenia	2	Singapore	1
13	d(209)->y	0.000680929	England	2020-01-01	europe		Denmark	4		Sweden	2	Wuhan	1
14	h(155)->y	0.000680929	England	2020-01-01	europe		France	4		Austria	1	14
12	a(69)->s	0.000615832	Russia	2020-01-01	europe		Italy	3		Bosnia and Herzegovina	1
15	s(212)->g	0.000586102	England	2020-05-04	europe		South Africa	3		Finland	1
21	l(34)->f	0.000528342	Russia	2020-01-01	europe		Australia	2		Ireland	1
17	v(23)->l	0.000523554	Japan	2020-01-01	asia		Canada	2		Luxembourg	1
18	l(17)->f	0.000486951	United States	2020-01-01	north america		Greece	2		Northern Ireland	1
22	s(94)->g	0.000409808	England	2021-01-01	europe		Iran	2		Norway	1
19	m(109)->i	0.00040587	Russia	2020-01-01	europe		Morocco	2		Portugal	1
23	s(4)->f	0.000378766	England	2020-01-01	europe		Scotland	2		Serbia	1
26	r(146)->h	0.000359924	England	2020-03-18	europe		Slovenia	2		23
25	t(208)->i	0.000336603	Japan	2020-01-01	asia		South Korea	2
29	t(175)->m	0.000311661	Netherlands	2020-01-01	europe		Sweden	2
20	a(85)->s	0.000304634	India	2020-01-01	asia		Wales	2
28	g(89)->s	0.000300696	United States	2020-04-04	north america		Austria	1
27	a(98)->s	0.00028502	Switzerland	2020-01-01	europe		Beijing	1
24	i(76)->v	0.000280464	Spain	2020-03-16	europe		Bosnia and Herzegovina	1
32	a(40)->s	0.000279924	Switzerland	2020-01-01	europe		Egypt	1
30	i(52)->t	0.000249499	South Korea	2020-02-06	asia		Finland	1
37	l(87)->f	0.000237993	France	2020-03-01	europe		Ghana	1
46	l(46)->f	0.000219692	India	2020-01-01	asia		Indonesia	1
39	r(107)->h	0.000213669	England	2020-01-01	europe		Ireland	1
40	s(136)->n	0.000211815	United States	2020-01-01	north america		Israel	1
44	t(7)->i	0.00020224	Switzerland	2020-01-01	europe		Luxembourg	1
43	c(86)->f	0.000198147	England	2020-01-01	europe		Mexico	1
34	c(33)->f	0.000194286	United States	2020-01-01	north america		Mongolia	1
42	k(162)->n	0.000193669	Wales	2020-03-27	north america		Niger	1
41	v(66)->l	0.000193437	India	2020-01-01	asia		Northern Ireland	1
51	q(185)->h	0.000192201	India	2020-04-03	asia		Norway	1
31	k(15)->n	0.000185947	England	2020-01-01	europe		Peru	1
49	i(48)->v	0.000160773	England	2020-01-01	europe		Philippines	1
56	a(142)->v	0.000158842	United States	2020-03-17	north america		Portugal	1
54	r(174)->q	0.000156603	Switzerland	2020-03-10	europe		Qatar	1
52	s(173)->k	0.000155676	Belgium	2020-04-03	europe		Saudi Arabia	1
45	s(214)->i	0.000154441	Netherlands	2020-01-01	europe		Serbia	1
57	i(201)->v	0.00015112	England	2020-01-01	europe		Singapore	1
55	w(75)->l	0.000144943	England	2020-03-22	europe		Wuhan	1
50	h(148)->y	0.000138611	England	2020-01-01	europe		50
36	v(10)->a	0.00013668	Turkey	2020-03-17	asia
38	r(158)->l	0.00013112	United States	2020-03-16	north america
33	m(84)->t	0.000116371	France	2020-04-01	europe
63	a(38)->s	0.000115831	Switzerland	2020-01-01	europe
53	r(44)->k	0.000112819	Spain	2020-07-21	europe
48	g(78)->c	0.000110657	Italy	2020-02-04	europe
47	a(83)->t	0.000106641	Switzerland	2020-01-01	europe
69	k(180)->r	0.000106332	England	2020-01-01	europe
59	c(64)->f	9.93054e-05	Japan	2020-03-21	asia
61	v(60)->l	9.39772e-05	Switzerland	2020-01-01	europe
62	e(167)->q	9.14289e-05	Scotland	2020-04-08	europe
35	g(6)->v	9.05795e-05	Italy	2020-03-04	europe
64	t(77)->i	8.973e-05	United States	2020-04-01	north america
67	f(100)->l	8.38613e-05	United States	2020-04-07	north america
72	l(93)->f	8.37841e-05	Iran	2020-03-20	asia
73	a(68)->s	8.26258e-05	Spain	2020-03-15	europe
66	a(188)->s	8.24713e-05	Netherlands	2020-01-01	europe
79	r(101)->k	8.01547e-05	United States	2020-07-17	north america
58	i(80)->v	7.71431e-05	Japan	2020-08-11	asia
77	y(71)->h	7.53671e-05	England	2021-01-01	europe
60	l(124)->f	6.91122e-05	England	2020-01-01	europe
81	e(12)->d	6.16991e-05	Wuhan	2020-02-11	asia
83	r(186)->c	5.40542e-05	Saudi Arabia	2020-03-24	asia
93	n(43)->s	5.22782e-05	Russia	2020-04-01	europe
65	i(73)->l	5.07338e-05	Ghana	2020-12-02	africa
80	f(26)->l	4.98843e-05	Singapore	2020-04-11	asia
68	i(97)->v	4.70272e-05	Turkey	2020-05-05	asia
99	i(151)->v	4.57917e-05	United States	2020-04-01	north america
98	l(67)->f	4.45561e-05	Norway	2020-03-03	europe
97	i(144)->v	4.44789e-05	Switzerland	2020-01-01	europe
92	l(138)->i	4.38612e-05	Austria	2020-01-01	europe
88	f(53)->l	4.32434e-05	Spain	2020-03-14	europe
74	i(8)->v	4.25484e-05	Sweden	2020-05-07	europe
78	i(128)->v	4.2394e-05	Germany	2020-03-15	europe
89	l(90)->f	4.18534e-05	Portugal	2020-03-20	europe
71	m(91)->i	4.02318e-05	United States	2020-06-03	north america
70	n(207)->s	3.91507e-05	Canada	2020-06-16	north america
86	v(88)->l	3.8533e-05	England	2020-04-08	europe
100	k(166)->r	3.83785e-05	Mongolia	2020-03-18	asia
75	t(127)->n	3.81469e-05	United States	2020-03-19	north america
95	w(31)->c	3.74519e-05	India	2020-01-01	asia
106	g(79)->v	3.55214e-05	Germany	2020-03-21	europe
109	v(139)->i	3.44403e-05	United States	2020-01-01	north america
101	p(123)->s	3.35909e-05	Switzerland	2020-03-26	europe
94	i(161)->v	3.31275e-05	Netherlands	2020-10-05	europe
96	d(160)->y	3.31275e-05	Qatar	2020-01-01	asia
110	l(145)->f	3.31275e-05	United States	2020-04-20	north america
85	i(49)->t	3.15831e-05	United States	2020-08-28	north america
103	d(190)->e	3.11198e-05	United States	2020-08-29	north america
82	i(24)->v	3.00387e-05	United States	2020-07-08	north america
76	e(11)->d	2.96526e-05	Switzerland	2020-01-01	europe
114	p(132)->s	2.71043e-05	Greece	2020-01-01	europe
90	n(74)->t	2.62549e-05	Belgium	2020-05-01	europe
87	i(168)->v	2.60233e-05	England	2020-05-04	europe
116	l(176)->p	2.57916e-05	Israel	2020-04-09	asia
91	g(126)->s	2.54055e-05	Netherlands	2020-04-26	europe
84	l(129)->m	2.33978e-05	France	2020-03-01	europe
112	a(194)->v	2.27028e-05	Turkey	2020-03-17	asia
105	l(16)->i	2.16217e-05	Switzerland	2020-01-01	europe
119	r(131)->i	2.10039e-05	Spain	2020-04-05	europe
111	d(163)->n	2.09267e-05	England	2020-01-01	europe
123	l(57)->s	2.07723e-05	India	2020-01-01	asia
113	y(204)->h	2.0309e-05	England	2020-03-22	europe
104	h(210)->r	2.01545e-05	South Africa	2020-04-18	africa
127	l(120)->i	1.93823e-05	Brazil	2020-04-07	south america
115	n(117)->k	1.88418e-05	South-Africa	2020-01-01
107	k(14)->r	1.85329e-05	Japan	2020-03-01	asia
120	l(13)->f	1.76835e-05	Turkey	2020-04-22	asia
135	v(143)->l	1.70657e-05	Germany	2020-03-18	europe
122	r(42)->k	1.69885e-05	England	2020-04-27	europe
125	l(27)->i	1.69885e-05	United States	2020-08-05	north america
102	g(189)->s	1.59846e-05	Serbia	2020-04-24	europe
108	d(215)->y	1.5753e-05	Finland	2020-05-07	europe
131	f(103)->l	1.53668e-05	Morocco	2020-02-02	africa
136	m(1)->i	1.53668e-05	Australia	2020-07-02	oceania
140	f(45)->l	1.38224e-05	United States	2020-09-02	north america
139	n(41)->s	1.37452e-05	United States	2020-03-25	north america
121	w(55)->l	1.32819e-05	India	2020-07-18	asia
130	i(140)->v	1.30502e-05	Brazil	2020-03-29	south america
138	a(152)->s	1.25869e-05	England	2020-04-02	europe
141	v(221)->l	1.19692e-05	Ireland	2020-05-10	europe
137	v(187)->l	1.18919e-05	United States	2021-09-17	north america
132	i(217)->v	1.15831e-05	United States	2020-03-15	north america
133	v(170)->i	1.14286e-05	Germany	2020-03-23	europe
128	r(72)->k	1.08881e-05	Wales	2020-10-06	north america
142	i(118)->v	1.05792e-05	Japan	2020-04-01	asia
149	l(22)->i	1.01931e-05	Northern Ireland	2021-01-01	europe
117	t(9)->a	9.96142e-06	United States	2021-02-18	north america
134	g(25)->s	9.65254e-06	England	2020-11-14	europe
118	n(5)->y	9.26644e-06	Italy	2020-03-07	europe
152	f(112)->l	8.7259e-06	United States	2020-04-10	north america
126	e(135)->d	7.64481e-06	United States	2020-09-18	north america
147	p(114)->s	7.64481e-06	France	2020-04-01	europe
146	h(154)->y	7.56759e-06	Turkey	2020-04-18	asia
154	l(164)->m	7.56759e-06	Scotland	2020-03-16	europe
129	s(213)->g	7.10427e-06	Philippines	2020-03-10	asia
124	s(211)->f	6.56373e-06	Slovenia	2020-11-03	europe
143	s(184)->l	6.56373e-06	South Korea	2020-06-08	asia
144	l(133)->v	6.56373e-06	Russia	2020-08-15	europe
150	c(159)->f	6.40929e-06	United States	2020-08-26	north america
166	k(205)->r	6.17763e-06	England	2020-04-29	europe
155	r(105)->c	5.86875e-06	Egypt	2020-07-01	africa
165	g(182)->e	5.79153e-06	Greece	2020-01-01	europe
157	t(130)->i	5.48264e-06	England	2020-03-29	europe
163	l(56)->m	5.40542e-06	Brazil	2020-06-03	south america
145	q(36)->r	5.3282e-06	United States	2021-03-05	north america
170	l(134)->i	5.17376e-06	Germany	2020-11-23	europe
171	l(181)->f	5.09654e-06	England	2020-08-28	europe
172	l(156)->i	4.86488e-06	United States	2020-05-15	north america
148	t(169)->i	4.71044e-06	Denmark	2021-01-04	europe
156	q(222)->h	4.556e-06	United States	2020-07-12	north america
153	e(18)->d	4.47878e-06	Canada	2020-11-21	north america
158	v(122)->l	4.47878e-06	United States	2020-10-13	north america
151	n(216)->s	4.40156e-06	United States	2020-04-03	north america
168	r(200)->k	4.24712e-06	United States	2020-07-02	north america
161	n(121)->s	4.01546e-06	Germany	2021-04-23	europe
169	g(147)->r	3.62936e-06	United States	2021-01-02	north america
167	l(149)->f	3.47492e-06	Sweden	2020-04-27	europe
178	g(153)->e	3.24325e-06	Bosnia and Herzegovina	2020-05-25	europe
173	t(106)->s	3.16603e-06	Netherlands	2020-03-30	europe
175	n(21)->d	3.08881e-06	Spain	2020-03-12	europe
176	l(206)->i	3.01159e-06	Brazil	2021-01-01	south america
179	y(178)->f	3.01159e-06	England	2020-10-16	europe
160	a(218)->g	2.93437e-06	Spain	2022-01-11	europe
162	l(62)->f	2.85715e-06	Australia	2020-04-15	oceania
181	a(171)->s	2.77993e-06	United States	2020-11-16	north america
177	e(115)->d	2.70271e-06	Japan	2020-08-03	asia
180	n(113)->k	2.39383e-06	India	2021-01-01	asia
183	f(65)->l	2.39383e-06	United States	2020-07-09	north america
188	s(177)->a	2.39383e-06	United States	2020-04-06	north america
194	s(191)->l	2.16217e-06	Beijing	2020-03-19	asia
174	y(199)->f	2.08495e-06	United States	2021-03-18	north america
184	g(192)->a	2.08495e-06	United States	2022-01-04	north america
192	r(198)->c	1.77607e-06	Spain	2020-04-29	europe
164	y(39)->f	1.69885e-06	Slovenia	2021-03-31	europe
196	l(54)->f	1.69885e-06	United States	2020-07-20	north america
186	t(116)->s	1.54441e-06	Indonesia	2020-09-29	asia
159	f(37)->i	1.46719e-06	South Africa	2020-03-11	africa
201	l(219)->f	1.38997e-06	United States	2020-07-05	north america
182	s(99)->a	1.31275e-06	United States	2021-04-20	north america
190	w(20)->c	1.31275e-06	United States	2020-11-08	north america
195	y(47)->h	1.23553e-06	United States	2020-08-10	north america
205	a(195)->v	1.23553e-06	United States	2020-07-13	north america
189	l(35)->r	1.15831e-06	Mexico	2020-07-04	north america
199	f(193)->l	1.15831e-06	Belgium	2020-04-09	europe
187	p(165)->l	1.08108e-06	United States	2020-08-02	north america
193	t(172)->r	1.08108e-06	Luxembourg	2020-10-19	europe
198	t(61)->i	1.08108e-06	United States	2020-12-10	north america
185	g(202)->r	1.00386e-06	Nigeria	2021-01-08	africa
200	g(157)->e	1.00386e-06	United States	2020-01-01	north america
210	r(150)->l	9.26644e-07	Brazil	2020-08-10	south america
197	f(96)->y	8.49424e-07	United States	2021-07-28	north america
203	p(59)->r	8.49424e-07	Nigeria	2021-02-05	africa
204	y(179)->h	8.49424e-07	United States	2021-09-29	north america
219	l(220)->f	8.49424e-07	United States	2021-01-21	north america
206	y(95)->h	7.72203e-07	Denmark	2020-11-23	europe
207	w(58)->l	7.72203e-07	Nigeria	2021-02-17	africa
191	i(32)->f	6.94983e-07	Morocco	2020-05-21	africa
202	w(92)->c	6.17763e-07	United States	2021-06-17	north america
208	y(196)->f	6.17763e-07	Iran	2020-09-15	asia
209	s(111)->n	6.17763e-07	Nigeria	2021-01-08	africa
211	s(108)->w	6.17763e-07	Nigeria	2021-01-08	africa
216	w(110)->f	6.17763e-07	Nigeria	2021-01-08	africa
217	l(102)->a	6.17763e-07	Nigeria	2021-01-08	africa
212	l(119)->f	5.40542e-07	United States	2020-07-20	north america
213	a(183)->v	5.40542e-07	United States	2020-08-15	north america
215	n(203)->k	5.40542e-07	Denmark	2021-01-04	europe
220	g(141)->v	4.63322e-07	United States	2020-07-13	north america
214	l(51)->v	3.86102e-07	Germany	2021-10-21	europe
218	k(50)->n	3.86102e-07	Peru	2021-03-09	south america
221	e(137)->q	3.08881e-07	Germany	2021-08-10	europe

## Sheet: NSP1
	Mutant	Rate	Country	Date	Continent		Number of Mutations	180		Europe	23	Asia	7	North America	143	South America	3	Africa	3	oceania	1
0	s(135)->r	0.308129	France	2020-03-28	europe		United States	139		England	10	India	2	United States	139	Chile	2	Senegal	3	New Zealand	1
1	k(47)->r	0.025695	Brazil	2020-06-29	south america		England	10		Switzerland	5	Guangdong	1	Canada	3	Brazil	1	1
2	e(87)->d	0.00642492	England	2020-01-01	europe		Switzerland	5		France	3	Guangzhou	1	Panama	1	2
3	h(110)->y	0.00365511	England	2020-01-01	europe		Canada	3		Iceland	2	Japan	1	3
4	r(24)->c	0.00240039	United States	2020-01-01	north america		France	3		Austria	1	Wuhan	1
5	k(120)->n	0.00193049	Switzerland	2020-01-01	europe		Senegal	3		Belgium	1	Myanmar	1
6	r(124)->c	0.00148849	Switzerland	2020-01-01	europe		Chile	2		Spain	1	6
8	s(166)->g	0.00112456	Canada	2020-02-28	north america		Iceland	2		7
7	v(28)->i	0.000992501	England	2020-01-01	europe		India	2
38	s(74)->l	0.00079548	France	2020-02-28	europe		Austria	1
12	l(92)->f	0.000720606	Switzerland	2020-01-01	europe		Belgium	1
30	p(62)->s	0.000717938	United States	2020-01-01	north america		Brazil	1
21	e(37)->d	0.000708712	England	2020-01-01	europe		Guangdong	1
20	a(76)->v	0.000691404	Switzerland	2020-01-01	europe		Guangzhou	1
35	e(102)->k	0.000683017	United States	2020-01-01	north america		Japan	1
15	q(44)->l	0.00067158	United States	2020-04-15	north america		Myanmar	1
14	h(45)->y	0.000660219	England	2020-01-01	europe		New Zealand	1
11	s(100)->n	0.000633838	France	2020-04-01	europe		Panama	1
9	i(114)->t	0.000619275	India	2020-01-01	asia		Spain	1
23	d(75)->e	0.000586336	New Zealand	2020-01-01	oceania		Wuhan	1
16	l(27)->f	0.000579855	Wuhan	2019-12-31	asia		20
10	a(138)->v	0.000565444	United States	2020-03-22	north america
72	a(42)->v	0.000555075	United States	2020-01-01	north america
19	a(131)->v	0.000548899	Canada	2020-03-22	north america
22	h(83)->y	0.000520002	England	2020-01-01	europe
63	a(90)->v	0.000519925	England	2020-01-01	europe
26	g(82)->s	0.000502465	England	2020-01-01	europe
98	i(71)->v	0.000497051	Panama	2020-03-20	north america
95	v(23)->e	0.000495374	United States	2020-03-30	north america
29	r(119)->g	0.000494459	United States	2020-03-30	north america
25	h(81)->y	0.00047616	Canada	2020-02-25	north america
67	k(141)->e	0.000467696	United States	2020-03-30	north america
58	g(30)->d	0.00046213	United States	2020-03-10	north america
18	r(99)->c	0.000461215	United States	2020-03-13	north america
75	g(98)->v	0.000457327	United States	2020-03-19	north america
17	e(148)->g	0.000454353	Iceland	2020-03-26	europe
82	e(176)->d	0.000450236	United States	2020-03-30	north america
88	n(126)->d	0.000445966	United States	2020-03-30	north america
147	k(11)->r	0.000439561	United States	2020-03-30	north america
34	t(12)->i	0.000439256	Switzerland	2020-01-01	europe
120	l(53)->i	0.000436359	United States	2020-03-30	north america
105	e(10)->v	0.000435597	United States	2020-03-30	north america
49	r(73)->e	0.000435063	United States	2020-03-30	north america
166	e(159)->l	0.000434682	United States	2020-03-30	north america
152	q(158)->e	0.000434605	United States	2020-03-30	north america
168	g(179)->p	0.000434605	United States	2020-03-30	north america
51	v(111)->k	0.000434529	United States	2020-03-30	north america
155	f(157)->r	0.000434529	United States	2020-03-30	north america
59	g(59)->r	0.000434453	United States	2020-03-30	north america
27	p(80)->g	0.000434224	United States	2020-03-30	north america
62	e(93)->v	0.000431098	United States	2020-03-30	north america
74	g(130)->e	0.000430717	Guangzhou	2020-01-29	asia
117	h(134)->d	0.000430107	United States	2020-03-30	north america
123	t(103)->v	0.000429954	United States	2020-03-30	north america
107	g(127)->l	0.000429649	United States	2020-03-30	north america
144	s(3)->l	0.000429573	United States	2020-03-30	north america
24	g(49)->p	0.000429497	United States	2020-03-30	north america
44	l(107)->k	0.000429268	United States	2020-03-30	north america
92	g(105)->l	0.000428887	United States	2020-03-30	north america
108	p(115)->g	0.000428887	United States	2020-03-30	north america
73	l(149)->s	0.000428734	United States	2020-03-30	north america
121	n(162)->g	0.000428734	United States	2020-03-30	north america
136	p(19)->e	0.000428658	United States	2020-03-30	north america
99	r(171)->n	0.000428582	United States	2020-03-30	north america
76	v(106)->r	0.000427286	United States	2020-03-30	north america
69	v(35)->l	0.000421338	Iceland	2020-03-23	europe
41	g(7)->d	0.000417984	Myanmar	2020-01-01	asia
33	s(40)->l	0.000413409	England	2020-01-01	europe
13	d(144)->n	0.000412036	United States	2020-03-30	north america
109	f(70)->l	0.000403954	United States	2020-03-30	north america
39	r(43)->l	0.000401514	United States	2020-03-26	north america
60	t(170)->n	0.000400218	United States	2020-03-30	north america
36	m(85)->t	0.000396558	United States	2020-03-30	north america
112	e(41)->g	0.000396025	Guangdong	2020-01-22	asia
85	f(8)->v	0.000388934	United States	2020-03-30	north america
28	v(60)->i	0.00038352	Austria	2020-03-11	europe
119	g(168)->v	0.000378717	United States	2020-02-28	north america
158	v(89)->l	0.000378564	United States	2020-03-30	north america
110	t(163)->a	0.000378183	United States	2020-03-30	north america
113	e(113)->a	0.000377497	United States	2020-03-30	north america
57	l(4)->f	0.000375667	United States	2020-03-25	north america
70	e(2)->v	0.000374066	United States	2020-03-30	north america
150	l(88)->v	0.000373074	United States	2020-03-30	north america
165	v(69)->e	0.000372617	United States	2020-03-30	north america
103	q(63)->h	0.000372464	United States	2020-03-30	north america
65	e(57)->d	0.000371931	Spain	2020-02-28	europe
138	w(161)->g	0.000371778	United States	2020-03-30	north america
52	e(36)->v	0.000371321	United States	2020-03-30	north america
96	v(84)->e	0.000371016	United States	2020-03-30	north america
156	v(14)->g	0.000370711	United States	2020-03-30	north america
142	l(18)->e	0.000370101	United States	2020-03-30	north america
148	l(140)->q	0.000369796	United States	2020-03-30	north america
31	v(86)->l	0.000369567	United States	2020-03-30	north america
124	n(128)->g	0.000369491	United States	2020-03-30	north america
163	v(169)->d	0.000369415	United States	2020-03-30	north america
47	d(147)->h	0.000369186	United States	2020-03-30	north america
45	l(16)->s	0.00036911	United States	2020-03-30	north america
106	t(151)->v	0.00036911	United States	2020-03-30	north america
97	p(109)->g	0.000369033	United States	2020-03-30	north america
68	p(153)->r	0.000368957	United States	2020-03-30	north america
40	s(142)->n	0.000368881	United States	2020-03-30	north america
42	g(146)->k	0.000368881	United States	2020-03-30	north america
43	f(143)->w	0.000368881	United States	2020-03-30	north america
48	d(33)->c	0.000368881	United States	2020-03-30	north america
50	d(139)->f	0.000368881	United States	2020-03-30	north america
53	t(78)->q	0.000368881	United States	2020-03-30	north america
61	i(95)->e	0.000368881	United States	2020-03-30	north america
77	e(91)->p	0.000368881	United States	2020-03-30	north america
78	s(17)->v	0.000368881	United States	2020-03-30	north america
81	a(79)->y	0.000368881	United States	2020-03-30	north america
83	q(15)->d	0.000368881	United States	2020-03-30	north america
86	d(156)->m	0.000368881	United States	2020-03-30	north america
87	l(61)->a	0.000368881	United States	2020-03-30	north america
89	l(177)->g	0.000368881	United States	2020-03-30	north america
93	t(50)->y	0.000368881	United States	2020-03-30	north america
101	f(31)->g	0.000368881	United States	2020-03-30	north america
102	h(13)->f	0.000368881	United States	2020-03-30	north america
111	q(66)->v	0.000368881	United States	2020-03-30	north america
114	v(108)->n	0.000368881	United States	2020-03-30	north america
125	s(167)->y	0.000368881	United States	2020-03-30	north america
126	e(172)->f	0.000368881	United States	2020-03-30	north america
130	l(123)->k	0.000368881	United States	2020-03-30	north america
132	d(152)->t	0.000368881	United States	2020-03-30	north america
133	l(173)->c	0.000368881	United States	2020-03-30	north america
135	k(58)->a	0.000368881	United States	2020-03-30	north america
141	g(133)->t	0.000368881	United States	2020-03-30	north america
149	y(97)->p	0.000368881	United States	2020-03-30	north america
153	p(67)->m	0.000368881	United States	2020-03-30	north america
154	y(154)->e	0.000368881	United States	2020-03-30	north america
161	g(180)->l	0.000368881	United States	2020-03-30	north america
162	e(155)->l	0.000368881	United States	2020-03-30	north america
164	m(1)->p	0.000368881	United States	2020-03-30	north america
167	l(39)->e	0.000368881	United States	2020-03-30	north america
37	d(48)->q	0.000368805	United States	2020-03-30	north america
54	e(55)->r	0.000368805	United States	2020-03-30	north america
64	s(34)->g	0.000368805	United States	2020-03-30	north america
66	v(116)->h	0.000368805	United States	2020-03-30	north america
80	v(54)->k	0.000368805	United States	2020-03-30	north america
90	n(178)->y	0.000368805	United States	2020-03-30	north america
94	g(52)->f	0.000368805	United States	2020-03-30	north america
139	c(51)->v	0.000368805	United States	2020-03-30	north america
140	d(25)->r	0.000368805	United States	2020-03-30	north america
146	k(129)->d	0.000368805	United States	2020-03-30	north america
151	y(68)->v	0.000368805	United States	2020-03-30	north america
157	g(32)->t	0.000368805	United States	2020-03-30	north america
71	h(165)->t	0.000368728	United States	2020-03-30	north america
79	m(174)->g	0.000368728	United States	2020-03-30	north america
104	r(77)->i	0.000368728	United States	2020-03-30	north america
129	k(72)->a	0.000368728	United States	2020-03-30	north america
137	v(26)->q	0.000368728	United States	2020-03-30	north america
143	l(145)->t	0.000368728	United States	2020-03-30	north america
32	g(137)->e	0.000368652	United States	2020-03-30	north america
91	g(101)->r	0.000368652	United States	2020-03-30	north america
100	e(65)->h	0.000368652	United States	2020-03-30	north america
118	q(22)->s	0.000368652	United States	2020-03-30	north america
131	q(96)->i	0.000368652	United States	2020-03-30	north america
55	r(175)->p	0.000368576	United States	2020-03-30	north america
127	l(64)->g	0.0003685	United States	2020-03-30	north america
134	k(125)->f	0.000368423	United States	2020-03-30	north america
159	k(164)->y	0.000368423	United States	2020-03-30	north america
160	v(56)->s	0.000368423	United States	2020-03-30	north america
128	n(9)->l	0.000368118	United States	2020-03-30	north america
115	p(6)->r	0.000367737	United States	2020-03-30	north america
46	v(121)->d	0.000367432	United States	2020-03-30	north america
56	a(117)->r	0.000343186	Senegal	2021-07-16	africa
116	g(94)->c	0.000280359	United States	2020-03-23	north america
145	r(29)->k	0.000257332	United States	2020-03-30	north america
169	l(122)->f	0.000245743	United States	2020-03-11	north america
84	g(112)->s	0.000201748	United States	2020-01-01	north america
122	g(150)->s	0.000197707	India	2020-01-01	asia
171	l(46)->f	0.000193285	United States	2020-01-01	north america
170	l(104)->i	0.00016881	United States	2020-04-07	north america
179	l(21)->v	0.000129695	Belgium	2021-01-25	europe
176	n(160)->l	0.000120775	Chile	2021-05-02	south america
178	g(132)->l	0.000120622	Chile	2021-05-02	south america
174	y(118)->h	9.37833e-05	Senegal	2020-01-01	africa
172	v(38)->f	8.71498e-05	Japan	2020-03-29	asia
173	v(5)->i	7.83052e-05	England	2020-01-01	europe
175	v(20)->i	6.73257e-05	United States	2020-07-27	north america
177	y(136)->g	6.63345e-05	Senegal	2021-01-27	africa

## Sheet: NSP2
	Mutant	Rate	Country	Date	Continent		Number of Mutations	638		Europe	108	Asia	28	North America	483	South America	5	Africa	11	oceania	2
0	q(376)->k	0.0404145	Ireland	2020-03-19	europe		United States	478		England	30	India	14	United States	478	Brazil	3	South Africa	3	Australia	2
1	t(85)->i	0.029217	United States	2020-01-01	north america		England	30		Switzerland	21	Japan	2	Canada	4	Chile	2	Nigeria	2	1
2	k(81)->n	0.0160043	DRC	2020-05-07	africa		Switzerland	21		Italy	13	South Korea	2	Wales	1	2		Tunisia	2
3	p(129)->l	0.00887588	United States	2020-01-01	north america		India	14		Russia	7	Turkey	2	3				DRC	1
4	g(339)->s	0.00760997	Switzerland	2020-01-01	europe		Italy	13		France	6	Anhui	1					Gambia	1
5	l(550)->f	0.00665373	England	2020-01-01	europe		Russia	7		Netherlands	6	Armenia	1					Morocco	1
7	a(318)->v	0.00398149	England	2020-01-01	europe		France	6		Belgium	4	Beijing	1					Uganda	1
6	a(419)->v	0.00385545	United States	2020-01-01	north america		Netherlands	6		Austria	3	Cyprus	1					7
8	r(27)->c	0.00290037	Switzerland	2020-01-01	europe		Belgium	4		New Zealand	3	Indonesia	1
9	t(223)->i	0.0025642	Switzerland	2020-01-01	europe		Canada	4		Spain	3	Israel	1
11	v(485)->i	0.00252935	United States	2020-01-01	north america		Austria	3		Germany	2	Oman	1
12	e(587)->k	0.00251214	Canada	2020-04-20	north america		Brazil	3		Gibraltar	2	Thailand	1
13	t(634)->i	0.00225591	Switzerland	2020-01-01	europe		New Zealand	3		Denmark	1	12
10	s(263)->f	0.00224262	New Zealand	2020-01-01	oceania		South Africa	3		Finland	1
21	t(44)->i	0.00221656	United States	2020-01-01	north america		Spain	3		Greece	1
15	d(511)->n	0.00214598	South Korea	2020-07-09	asia		Australia	2		Iceland	1
17	t(547)->i	0.00213705	Netherlands	2020-01-01	europe		Chile	2		Ireland	1
16	s(122)->f	0.00208775	United States	2020-01-01	north america		Germany	2		Scotland	1
14	p(200)->l	0.0019331	Switzerland	2020-01-01	europe		Gibraltar	2		Shandong	1
18	n(280)->y	0.00185817	Netherlands	2020-01-01	europe		Japan	2		Shenzhen	1
20	l(462)->f	0.00170046	New Zealand	2020-01-01	oceania		Nigeria	2		20
22	h(532)->q	0.0016924	Scotland	2020-03-18	europe		South Korea	2
19	a(360)->v	0.0016887	Austria	2020-01-01	europe		Tunisia	2
26	h(194)->y	0.0016479	United States	2020-01-01	north america		Turkey	2
24	a(510)->v	0.00163809	England	2020-01-01	europe		Anhui	1
47	s(430)->l	0.00161312	Switzerland	2020-01-01	europe		Armenia	1
41	h(237)->y	0.00152192	United States	2020-01-01	north america		Beijing	1
27	l(501)->f	0.00147807	United States	2020-01-01	north america		Cyprus	1
32	g(481)->s	0.00143646	Russia	2020-01-01	europe		Denmark	1
29	i(120)->f	0.00139036	Australia	2020-01-01	oceania		DRC	1
34	t(429)->i	0.00138832	Switzerland	2020-01-01	europe		Finland	1
39	r(218)->c	0.00136603	England	2020-01-01	europe		Gambia	1
33	a(411)->v	0.0013457	Switzerland	2020-01-01	europe		Greece	1
31	a(159)->v	0.00134236	India	2020-01-01	asia		Iceland	1
37	t(528)->i	0.00128595	England	2020-01-01	europe		Indonesia	1
58	t(170)->i	0.00127898	United States	2020-01-01	north america		Ireland	1
44	s(138)->l	0.0012299	United States	2020-01-01	north america		Israel	1
30	a(476)->v	0.00122387	Spain	2020-03-15	europe		Morocco	1
40	t(153)->m	0.00119417	South Africa	2020-01-01	africa		Oman	1
50	a(306)->v	0.00111547	Netherlands	2020-01-01	europe		Peru	1
45	h(208)->y	0.00110944	United States	2020-01-01	north america		Scotland	1
25	v(447)->i	0.00109971	England	2020-04-10	europe		Shandong	1
48	k(500)->n	0.00108838	United States	2020-01-01	north america		Shenzhen	1
28	i(491)->v	0.00108439	India	2020-01-01	asia		Thailand	1
42	a(247)->v	0.00106413	United States	2020-03-11	north america		Uganda	1
85	p(568)->l	0.00102093	Greece	2020-03-07	europe		Wales	1
57	s(211)->f	0.000996898	Switzerland	2020-01-01	europe		46
59	t(434)->i	0.000989565	England	2020-01-01	europe
65	t(388)->i	0.000981143	England	2020-01-01	europe
35	k(489)->n	0.000974317	United States	2020-01-01	north america
38	v(381)->a	0.000972865	India	2020-01-01	asia
53	r(4)->c	0.000956383	Switzerland	2020-01-01	europe
61	v(94)->l	0.000947816	Chile	2020-03-11	south america
63	l(400)->f	0.00094738	India	2020-01-01	asia
23	s(358)->a	0.000942225	Russia	2020-09-25	europe
111	l(289)->f	0.000924945	France	2020-03-01	europe
60	a(336)->v	0.00091703	Cyprus	2020-01-01	asia
51	i(273)->t	0.00088276	United States	2020-01-01	north america
49	w(466)->l	0.000882034	United States	2020-04-06	north america
67	s(196)->l	0.000853354	Gambia	2020-01-01	africa
69	a(375)->v	0.000851756	England	2020-01-01	europe
97	m(117)->v	0.000797301	Switzerland	2020-01-01	europe
54	v(157)->f	0.000789024	Japan	2020-01-01	asia
46	p(624)->s	0.000766733	Gibraltar	2020-01-01	europe
151	a(361)->v	0.000757512	Uganda	2020-01-01	africa
79	i(251)->m	0.000729413	Netherlands	2020-01-01	europe
43	s(36)->y	0.000728542	Belgium	2020-08-03	europe
174	k(618)->n	0.00072738	Switzerland	2020-01-01	europe
208	i(559)->v	0.000711334	England	2020-01-01	europe
83	t(412)->i	0.000710317	England	2020-01-01	europe
89	l(451)->f	0.000707994	England	2020-03-11	europe
130	k(112)->n	0.000707921	France	2020-03-01	europe
177	r(222)->c	0.000707268	United States	2020-01-01	north america
80	e(546)->k	0.000699862	United States	2020-02-08	north america
94	s(543)->f	0.000698918	South Africa	2020-01-01	africa
73	a(403)->t	0.000694707	United States	2020-06-19	north america
108	d(155)->g	0.00068868	New Zealand	2020-01-01	oceania
99	s(99)->f	0.000685558	Austria	2020-01-01	europe
74	k(384)->n	0.000681565	Belgium	2020-03-22	europe
56	p(191)->s	0.000668132	Belgium	2020-03-05	europe
82	t(166)->i	0.000665156	India	2020-01-01	asia
96	l(274)->f	0.000662614	Italy	2020-01-01	europe
71	i(387)->v	0.00066138	United States	2020-09-15	north america
100	t(573)->i	0.000655934	France	2020-01-01	europe
88	s(325)->f	0.000651723	South Korea	2020-01-31	asia
55	k(142)->r	0.00065136	Canada	2020-03-01	north america
200	t(371)->i	0.000644027	Switzerland	2020-03-01	europe
52	r(370)->c	0.000634951	United States	2020-01-01	north america
78	t(580)->i	0.000634588	Canada	2020-03-31	north america
64	p(91)->l	0.000629651	Russia	2020-01-01	europe
87	e(563)->d	0.000622172	Germany	2020-03-12	europe
36	p(181)->l	0.000618179	Canada	2020-01-01	north america
105	i(42)->v	0.00061571	Brazil	2020-03-09	south america
68	v(258)->i	0.000614839	Australia	2020-07-29	oceania
77	d(23)->n	0.000593129	Russia	2020-01-01	europe
268	t(497)->i	0.000592548	Russia	2020-01-01	europe
206	v(198)->i	0.000590733	Armenia	2020-01-01	asia
84	r(380)->c	0.00058703	United States	2020-01-01	north america
107	l(24)->f	0.00058674	India	2020-01-01	asia
298	l(213)->f	0.000585868	France	2020-03-22	europe
104	q(427)->h	0.000584634	England	2020-01-01	europe
91	g(115)->c	0.000582383	India	2020-01-01	asia
81	a(31)->v	0.000574977	India	2020-01-01	asia
101	s(32)->l	0.000574614	Gibraltar	2020-01-01	europe
139	i(293)->v	0.000571637	United States	2020-01-01	north america
212	d(582)->g	0.000568951	England	2020-01-01	europe
193	t(304)->i	0.000565974	United States	2020-01-01	north america
234	i(389)->t	0.000562924	Italy	2020-03-11	europe
72	a(192)->v	0.000556971	Netherlands	2020-01-01	europe
196	g(47)->s	0.000554357	Turkey	2020-03-22	asia
110	m(418)->i	0.000547532	United States	2020-03-30	north america
213	t(3)->i	0.000545208	Peru	2020-03-06	south america
360	k(557)->e	0.000529888	United States	2020-03-30	north america
102	v(571)->l	0.000528436	United States	2020-01-01	north america
98	a(26)->t	0.000528363	Turkey	2020-03-22	asia
146	a(555)->t	0.000526984	United States	2020-03-30	north america
93	q(383)->k	0.000526693	France	2020-10-01	europe
309	l(410)->f	0.00052633	United States	2020-01-01	north america
124	t(374)->i	0.00052437	United States	2020-03-30	north america
545	r(64)->k	0.000522264	United States	2020-03-30	north america
95	v(126)->f	0.000521684	England	2020-01-01	europe
270	i(343)->a	0.000521538	United States	2020-03-30	north america
118	c(253)->l	0.000520231	United States	2020-03-30	north america
317	t(439)->e	0.000516674	United States	2020-03-30	north america
144	g(285)->s	0.000507235	United States	2020-03-30	north america
66	g(265)->v	0.000506872	Austria	2020-01-01	europe
308	s(65)->f	0.000500482	United States	2020-03-30	north america
355	d(464)->g	0.000499538	United States	2020-03-30	north america
76	p(13)->l	0.000496416	England	2020-01-01	europe
179	y(2)->c	0.000495835	India	2020-01-01	asia
114	e(453)->d	0.000494238	United States	2020-01-01	north america
370	i(421)->t	0.000489954	United States	2020-03-30	north america
219	i(216)->v	0.000489301	United States	2020-03-30	north america
371	f(95)->l	0.000487122	United States	2020-03-30	north america
113	a(205)->t	0.000486542	United States	2020-03-30	north america
138	t(256)->i	0.000485452	Switzerland	2020-01-01	europe
394	s(203)->g	0.000481314	England	2020-03-11	europe
116	m(135)->t	0.000480806	Oman	2020-03-02	asia
414	e(210)->g	0.000478555	Netherlands	2020-01-01	europe
147	e(493)->d	0.000478192	United States	2020-03-30	north america
131	g(118)->c	0.000477901	United States	2020-03-30	north america
158	m(404)->v	0.000477901	United States	2020-01-01	north america
70	s(248)->g	0.000475578	France	2020-03-06	europe
376	s(301)->f	0.000474489	Spain	2020-03-09	europe
155	i(514)->t	0.000472383	United States	2020-07-31	north america
181	e(201)->k	0.000472238	United States	2020-03-24	north america
380	v(541)->i	0.00047202	United States	2020-03-30	north america
390	n(631)->t	0.000471948	United States	2020-03-30	north america
162	i(513)->t	0.000469769	United States	2020-03-30	north america
141	l(448)->f	0.000465776	United States	2020-01-01	north america
516	k(158)->t	0.000465558	United States	2020-03-30	north america
221	f(505)->l	0.00046367	United States	2020-03-17	north america
134	p(589)->s	0.000462218	Switzerland	2020-01-01	europe
368	v(284)->a	0.000461782	United States	2020-03-30	north america
214	l(204)->r	0.00046004	United States	2020-03-30	north america
409	r(365)->q	0.000459532	United States	2020-03-30	north america
480	k(542)->i	0.000459386	United States	2020-03-30	north america
490	c(620)->g	0.000458225	United States	2020-03-30	north america
464	f(83)->i	0.000458007	United States	2020-03-30	north america
543	a(241)->v	0.000458007	United States	2020-03-30	north america
477	n(630)->d	0.000457644	United States	2020-03-30	north america
583	f(287)->s	0.000457353	United States	2020-03-30	north america
209	q(346)->v	0.000457063	United States	2020-03-30	north america
366	r(399)->v	0.000456845	United States	2020-03-30	north america
238	k(278)->i	0.000456773	United States	2020-03-30	north america
313	d(43)->y	0.000456773	England	2020-03-23	europe
535	f(93)->k	0.000456627	United States	2020-03-30	north america
229	f(368)->a	0.000456555	United States	2020-03-30	north america
332	a(593)->l	0.000456555	United States	2020-03-30	north america
400	i(613)->n	0.000456555	United States	2020-03-30	north america
445	f(499)->g	0.000456555	United States	2020-03-30	north america
133	q(496)->i	0.000456482	United States	2020-03-30	north america
140	n(168)->v	0.000456482	United States	2020-03-30	north america
185	y(396)->n	0.000456482	United States	2020-03-30	north america
553	d(7)->l	0.000456482	United States	2020-03-30	north america
399	s(408)->v	0.00045641	United States	2020-03-30	north america
372	n(435)->e	0.000456337	United States	2020-03-30	north america
448	f(406)->g	0.000456192	United States	2020-03-30	north america
358	i(21)->l	0.000455683	United States	2020-03-30	north america
408	f(86)->i	0.000454304	United States	2020-03-30	north america
458	e(570)->q	0.000454304	United States	2020-03-30	north america
418	i(484)->v	0.000454086	Italy	2020-03-05	europe
119	d(449)->e	0.00045365	United States	2020-03-30	north america
127	k(454)->i	0.000453142	United States	2020-03-30	north america
453	n(413)->q	0.00045307	United States	2020-03-30	north america
542	g(581)->v	0.000452997	United States	2020-03-30	north america
381	l(39)->e	0.000452707	United States	2020-03-30	north america
440	r(538)->p	0.000452707	United States	2020-03-30	north america
441	k(504)->a	0.000452707	United States	2020-03-30	north america
511	f(319)->k	0.000452707	United States	2020-03-30	north america
555	g(600)->k	0.000452707	United States	2020-03-30	north america
593	g(535)->l	0.000452707	United States	2020-03-30	north america
597	c(236)->n	0.000452707	United States	2020-03-30	north america
272	p(585)->v	0.000452634	United States	2020-03-30	north america
173	g(199)->l	0.000452561	United States	2020-03-30	north america
304	g(252)->l	0.000452561	United States	2020-03-30	north america
422	q(152)->t	0.000452561	United States	2020-03-30	north america
472	i(322)->a	0.000452489	United States	2020-03-30	north america
296	t(486)->k	0.000452416	United States	2020-03-30	north america
123	r(52)->e	0.000452344	United States	2020-03-30	north america
449	n(183)->e	0.000452344	United States	2020-03-30	north america
389	e(467)->v	0.000452271	United States	2020-03-30	north america
512	p(556)->e	0.000452198	United States	2020-03-30	north america
434	k(288)->a	0.000451981	United States	2020-03-30	north america
573	e(558)->v	0.000451908	United States	2020-03-30	north america
132	l(266)->v	0.000451545	United States	2020-03-30	north america
514	s(397)->l	0.000451545	United States	2020-03-30	north america
286	t(149)->e	0.000451472	United States	2020-03-30	north america
586	s(394)->t	0.000451472	United States	2020-03-30	north america
523	l(18)->s	0.0004514	United States	2020-03-30	north america
310	k(554)->l	0.000451254	United States	2020-03-30	north america
276	e(612)->n	0.000451182	United States	2020-03-30	north america
354	c(326)->g	0.000451182	United States	2020-03-30	north america
487	q(584)->p	0.000451182	United States	2020-03-30	north america
106	a(507)->l	0.000451109	United States	2020-03-30	north america
262	v(259)->e	0.000451109	United States	2020-03-30	north america
284	k(239)->g	0.000451109	United States	2020-03-30	north america
287	e(565)->l	0.000451109	United States	2020-03-30	north america
329	s(299)->k	0.000451109	United States	2020-03-30	north america
411	v(244)->g	0.000451109	United States	2020-03-30	north america
587	p(74)->n	0.000451109	United States	2020-03-30	north america
157	t(160)->g	0.000451037	United States	2020-03-30	north america
279	p(552)->e	0.000451037	United States	2020-03-30	north america
335	v(599)->e	0.000451037	United States	2020-03-30	north america
499	k(78)->p	0.000451037	United States	2020-03-30	north america
339	v(416)->t	0.000450964	United States	2020-03-30	north america
166	a(488)->l	0.000450891	United States	2020-03-30	north america
314	i(188)->e	0.000450601	United States	2020-03-30	north america
373	p(352)->r	0.000450601	United States	2020-03-30	north america
433	k(111)->p	0.000450456	United States	2020-03-30	north america
201	g(154)->e	0.000450383	United States	2020-03-30	north america
347	n(342)->a	0.000450093	United States	2020-03-30	north america
103	s(378)->f	0.000448858	Switzerland	2020-01-01	europe
327	q(321)->g	0.000448568	United States	2020-03-30	north america
302	e(452)->k	0.00044472	United States	2020-03-30	north america
497	e(63)->k	0.000442905	United States	2020-03-30	north america
90	g(548)->c	0.000442832	England	2020-01-01	europe
227	c(136)->g	0.000438185	United States	2020-03-23	north america
357	k(347)->r	0.000434119	United States	2020-03-30	north america
205	r(46)->k	0.000433901	Switzerland	2020-01-01	europe
122	a(302)->v	0.000433683	United States	2020-01-01	north america
115	w(450)->c	0.00043165	Switzerland	2020-01-01	europe
117	d(409)->g	0.000428456	Russia	2020-01-01	europe
112	s(369)->f	0.000427802	England	2020-03-18	europe
334	v(495)->i	0.000419162	United States	2020-03-18	north america
470	k(445)->r	0.000416258	United States	2020-03-30	north america
484	v(331)->i	0.000415532	Wales	2020-03-27	north america
495	t(62)->a	0.000413571	United States	2020-03-30	north america
75	g(212)->v	0.00041299	United States	2020-03-30	north america
191	k(456)->t	0.000411393	United States	2020-03-30	north america
148	a(340)->s	0.00040965	Shandong	2020-02-03	asia
125	k(492)->n	0.000409215	United States	2020-03-18	north america
437	e(70)->g	0.000409215	Germany	2020-01-01	europe
349	r(463)->g	0.000406819	United States	2020-03-30	north america
359	v(502)->l	0.000406601	United States	2020-03-30	north america
303	e(261)->v	0.00040602	United States	2020-03-30	north america
541	n(250)->d	0.000405294	United States	2020-03-30	north america
424	c(50)->s	0.000404931	United States	2020-03-30	north america
311	k(636)->q	0.000404713	United States	2020-03-30	north america
137	p(17)->s	0.000404205	Russia	2020-01-01	europe
280	e(309)->g	0.00040406	United States	2020-03-30	north america
189	i(479)->t	0.000403479	India	2020-03-01	asia
456	a(623)->t	0.000403406	United States	2020-03-30	north america
156	e(167)->v	0.000402244	England	2020-03-03	europe
352	e(109)->a	0.000401518	United States	2020-03-30	north america
481	c(51)->y	0.00040101	Nigeria	2020-02-27	africa
341	g(235)->c	0.000400938	United States	2020-03-30	north america
217	f(226)->v	0.000400865	United States	2020-03-30	north america
463	f(455)->s	0.000400429	Shenzhen	2020-01-13	asia
165	k(67)->t	0.000399921	United States	2020-03-30	north america
224	g(313)->v	0.000399485	United States	2020-03-30	north america
230	c(487)->f	0.000399485	United States	2020-03-30	north america
431	v(364)->l	0.000399485	Anhui	2020-03-10	asia
215	d(144)->e	0.000399268	United States	2020-03-30	north america
172	f(163)->l	0.000399195	Belgium	2020-05-20	europe
532	l(610)->v	0.00039738	United States	2020-03-30	north america
590	g(15)->c	0.000396799	Finland	2020-03-13	europe
534	g(178)->s	0.000396218	United States	2020-03-30	north america
241	i(468)->t	0.000395056	United States	2020-03-30	north america
239	l(180)->v	0.000394984	United States	2020-03-30	north america
326	v(480)->f	0.000394403	United States	2020-03-30	north america
388	e(66)->d	0.000394258	Morocco	2020-01-01	africa
342	n(524)->k	0.000392878	United States	2020-03-30	north america
294	t(310)->n	0.000392806	United States	2020-03-30	north america
391	e(373)->d	0.000392152	United States	2020-03-30	north america
471	e(345)->v	0.000392152	United States	2020-03-30	north america
278	v(440)->g	0.000391716	United States	2020-03-30	north america
288	k(45)->e	0.000391644	United States	2020-03-30	north america
428	l(372)->f	0.000391426	Spain	2020-03-17	europe
267	e(575)->a	0.000391281	United States	2020-03-30	north america
501	v(603)->a	0.000391281	United States	2020-03-30	north america
438	m(626)->t	0.000390773	United States	2020-03-30	north america
466	f(307)->s	0.000390773	United States	2020-03-30	north america
591	l(523)->v	0.000390337	United States	2020-03-30	north america
551	p(245)->s	0.000390264	United States	2020-03-30	north america
150	a(1)->e	0.000389829	United States	2020-03-30	north america
579	l(553)->v	0.000389683	United States	2020-03-30	north america
407	k(614)->t	0.000389611	United States	2020-03-30	north america
379	n(92)->k	0.000389538	United States	2020-03-30	north america
544	w(151)->l	0.000389248	United States	2020-03-30	north america
164	m(551)->t	0.000389175	United States	2020-03-30	north america
382	d(402)->y	0.000388812	United States	2020-03-30	north america
353	a(355)->e	0.000388594	United States	2020-03-30	north america
295	q(182)->p	0.000388449	United States	2020-03-30	north america
488	v(234)->g	0.000388304	United States	2020-03-30	north america
427	i(104)->s	0.000388231	United States	2020-03-30	north america
585	c(132)->s	0.000388231	United States	2020-03-30	north america
384	n(238)->t	0.000388159	United States	2020-03-30	north america
393	e(478)->q	0.000388086	United States	2020-03-30	north america
152	g(458)->c	0.000388013	Switzerland	2020-01-01	europe
340	v(186)->l	0.000387868	United States	2020-03-30	north america
439	i(283)->s	0.000387868	United States	2020-03-30	north america
392	q(483)->l	0.00038765	United States	2020-03-30	north america
524	n(503)->k	0.00038765	United States	2020-03-30	north america
178	a(294)->k	0.000387505	United States	2020-03-30	north america
180	q(395)->n	0.000387505	United States	2020-03-30	north america
297	t(332)->l	0.000387505	United States	2020-03-30	north america
299	t(474)->k	0.000387433	United States	2020-03-30	north america
322	i(560)->l	0.000387433	United States	2020-03-30	north america
377	r(121)->t	0.000387433	United States	2020-03-30	north america
432	v(426)->l	0.000387433	United States	2020-03-30	north america
520	g(327)->e	0.000387433	United States	2020-03-30	north america
120	c(475)->e	0.00038736	United States	2020-03-30	north america
170	i(515)->s	0.00038736	United States	2020-03-30	north america
526	l(622)->p	0.00038736	United States	2020-03-30	north america
386	l(635)->v	0.000387287	United States	2020-03-30	north america
574	l(398)->v	0.000387287	United States	2020-03-30	north america
236	c(477)->v	0.000387215	United States	2020-03-30	north america
264	i(296)->l	0.000387215	United States	2020-03-30	north america
325	n(209)->g	0.000387215	United States	2020-03-30	north america
404	v(279)->l	0.000387215	United States	2020-03-30	north america
502	k(82)->i	0.000387215	United States	2020-03-30	north america
533	l(525)->s	0.000387215	United States	2020-03-30	north america
550	h(54)->q	0.000387215	United States	2020-03-30	north america
249	l(567)->p	0.000387142	United States	2020-03-30	north america
364	i(393)->a	0.000387142	United States	2020-03-30	north america
367	i(77)->f	0.000387142	United States	2020-03-30	north america
521	f(461)->i	0.000387142	United States	2020-03-30	north america
564	q(38)->h	0.000387142	United States	2020-03-30	north america
62	e(172)->c	0.00038707	United States	2020-03-30	north america
129	n(98)->f	0.00038707	United States	2020-03-30	north america
218	a(522)->c	0.00038707	United States	2020-03-30	north america
235	v(48)->e	0.00038707	United States	2020-03-30	north america
258	r(544)->l	0.00038707	United States	2020-03-30	north america
306	i(224)->y	0.00038707	United States	2020-03-30	north america
307	e(206)->i	0.00038707	United States	2020-03-30	north america
320	n(87)->q	0.00038707	United States	2020-03-30	north america
363	g(526)->r	0.00038707	United States	2020-03-30	north america
378	v(311)->f	0.00038707	United States	2020-03-30	north america
503	l(520)->r	0.00038707	United States	2020-03-30	north america
537	c(11)->g	0.00038707	United States	2020-03-30	north america
559	c(604)->l	0.00038707	United States	2020-03-30	north america
92	g(220)->n	0.000386997	United States	2020-03-30	north america
109	p(125)->c	0.000386997	United States	2020-03-30	north america
121	p(446)->d	0.000386997	United States	2020-03-30	north america
128	p(106)->y	0.000386997	United States	2020-03-30	north america
143	a(80)->n	0.000386997	United States	2020-03-30	north america
153	a(518)->l	0.000386997	United States	2020-03-30	north america
154	l(270)->k	0.000386997	United States	2020-03-30	north america
159	a(596)->k	0.000386997	United States	2020-03-30	north america
160	a(127)->h	0.000386997	United States	2020-03-30	north america
171	l(113)->e	0.000386997	United States	2020-03-30	north america
176	t(601)->y	0.000386997	United States	2020-03-30	north america
184	t(215)->y	0.000386997	United States	2020-03-30	north america
187	i(101)->r	0.000386997	United States	2020-03-30	north america
192	a(225)->w	0.000386997	United States	2020-03-30	north america
195	g(12)->k	0.000386997	United States	2020-03-30	north america
197	p(597)->d	0.000386997	United States	2020-03-30	north america
203	l(217)->g	0.000386997	United States	2020-03-30	north america
204	y(16)->t	0.000386997	United States	2020-03-30	north america
207	e(55)->t	0.000386997	United States	2020-03-30	north america
223	f(498)->g	0.000386997	United States	2020-03-30	north america
225	d(615)->f	0.000386997	United States	2020-03-30	north america
240	v(594)->e	0.000386997	United States	2020-03-30	north america
242	y(49)->k	0.000386997	United States	2020-03-30	north america
244	d(114)->c	0.000386997	United States	2020-03-30	north america
245	e(359)->n	0.000386997	United States	2020-03-30	north america
246	n(130)->e	0.000386997	United States	2020-03-30	north america
247	i(367)->a	0.000386997	United States	2020-03-30	north america
253	t(569)->e	0.000386997	United States	2020-03-30	north america
255	l(608)->m	0.000386997	United States	2020-03-30	north america
256	d(286)->t	0.000386997	United States	2020-03-30	north america
257	i(605)->a	0.000386997	United States	2020-03-30	north america
259	g(424)->e	0.000386997	United States	2020-03-30	north america
263	m(141)->a	0.000386997	United States	2020-03-30	north america
266	k(102)->i	0.000386997	United States	2020-03-30	north america
269	s(473)->i	0.000386997	United States	2020-03-30	north america
271	v(379)->s	0.000386997	United States	2020-03-30	north america
273	g(423)->y	0.000386997	United States	2020-03-30	north america
275	s(150)->n	0.000386997	United States	2020-03-30	north america
277	y(316)->g	0.000386997	United States	2020-03-30	north america
282	e(595)->i	0.000386997	United States	2020-03-30	north america
289	s(128)->c	0.000386997	United States	2020-03-30	north america
290	y(441)->v	0.000386997	United States	2020-03-30	north america
293	g(465)->q	0.000386997	United States	2020-03-30	north america
312	l(71)->e	0.000386997	United States	2020-03-30	north america
315	n(269)->f	0.000386997	United States	2020-03-30	north america
318	p(602)->c	0.000386997	United States	2020-03-30	north america
319	s(366)->k	0.000386997	United States	2020-03-30	north america
324	t(175)->c	0.000386997	United States	2020-03-30	north america
328	v(323)->w	0.000386997	United States	2020-03-30	north america
331	v(308)->c	0.000386997	United States	2020-03-30	north america
333	n(133)->w	0.000386997	United States	2020-03-30	north america
336	e(592)->l	0.000386997	United States	2020-03-30	north america
337	e(617)->l	0.000386997	United States	2020-03-30	north america
338	s(232)->n	0.000386997	United States	2020-03-30	north america
348	q(588)->n	0.000386997	United States	2020-03-30	north america
356	e(264)->n	0.000386997	United States	2020-03-30	north america
361	s(68)->f	0.000386997	United States	2020-03-30	north america
362	d(84)->k	0.000386997	United States	2020-03-30	north america
375	g(260)->k	0.000386997	United States	2020-03-30	north america
385	e(457)->c	0.000386997	United States	2020-03-30	north america
395	n(290)->v	0.000386997	United States	2020-03-30	north america
397	e(162)->l	0.000386997	United States	2020-03-30	north america
398	c(90)->v	0.000386997	United States	2020-03-30	north america
401	k(22)->d	0.000386997	United States	2020-03-30	north america
405	a(59)->i	0.000386997	United States	2020-03-30	north america
406	n(414)->w	0.000386997	United States	2020-03-30	north america
412	g(228)->r	0.000386997	United States	2020-03-30	north america
415	n(377)->q	0.000386997	United States	2020-03-30	north america
416	k(519)->y	0.000386997	United States	2020-03-30	north america
417	c(540)->e	0.000386997	United States	2020-03-30	north america
419	e(277)->i	0.000386997	United States	2020-03-30	north america
423	k(214)->s	0.000386997	United States	2020-03-30	north america
443	f(41)->a	0.000386997	United States	2020-03-30	north america
451	k(470)->a	0.000386997	United States	2020-03-30	north america
452	n(625)->v	0.000386997	United States	2020-03-30	north america
459	c(240)->v	0.000386997	United States	2020-03-30	north america
461	f(329)->k	0.000386997	United States	2020-03-30	north america
462	v(628)->g	0.000386997	United States	2020-03-30	north america
468	y(61)->l	0.000386997	United States	2020-03-30	north america
469	k(30)->v	0.000386997	United States	2020-03-30	north america
474	m(627)->f	0.000386997	United States	2020-03-30	north america
476	l(508)->g	0.000386997	United States	2020-03-30	north america
479	n(254)->e	0.000386997	United States	2020-03-30	north america
483	c(509)->e	0.000386997	United States	2020-03-30	north america
485	f(561)->k	0.000386997	United States	2020-03-30	north america
486	y(420)->g	0.000386997	United States	2020-03-30	north america
492	a(298)->y	0.000386997	United States	2020-03-30	north america
493	s(303)->q	0.000386997	United States	2020-03-30	north america
509	g(607)->n	0.000386997	United States	2020-03-30	north america
513	q(105)->v	0.000386997	United States	2020-03-30	north america
517	l(586)->c	0.000386997	United States	2020-03-30	north america
522	e(324)->n	0.000386997	United States	2020-03-30	north america
525	n(282)->f	0.000386997	United States	2020-03-30	north america
530	k(443)->f	0.000386997	United States	2020-03-30	north america
531	a(184)->h	0.000386997	United States	2020-03-30	north america
536	g(516)->k	0.000386997	United States	2020-03-30	north america
540	l(390)->s	0.000386997	United States	2020-03-30	north america
547	l(611)->t	0.000386997	United States	2020-03-30	north america
549	t(629)->d	0.000386997	United States	2020-03-30	north america
552	h(56)->p	0.000386997	United States	2020-03-30	north america
554	l(562)->t	0.000386997	United States	2020-03-30	north america
556	y(619)->g	0.000386997	United States	2020-03-30	north america
562	g(227)->p	0.000386997	United States	2020-03-30	north america
568	y(69)->n	0.000386997	United States	2020-03-30	north america
569	y(537)->a	0.000386997	United States	2020-03-30	north america
571	l(598)->t	0.000386997	United States	2020-03-30	north america
572	t(566)->q	0.000386997	United States	2020-03-30	north america
577	l(25)->d	0.000386997	United States	2020-03-30	north america
581	l(297)->d	0.000386997	United States	2020-03-30	north america
595	c(20)->q	0.000386997	United States	2020-03-30	north america
598	g(638)->y	0.000386997	United States	2020-03-30	north america
86	g(262)->n	0.000386924	United States	2020-03-30	north america
135	r(107)->p	0.000386924	United States	2020-03-30	north america
136	f(356)->t	0.000386924	United States	2020-03-30	north america
167	d(40)->i	0.000386924	United States	2020-03-30	north america
168	i(100)->g	0.000386924	United States	2020-03-30	north america
169	k(335)->l	0.000386924	United States	2020-03-30	north america
175	k(534)->p	0.000386924	United States	2020-03-30	north america
186	t(422)->v	0.000386924	United States	2020-03-30	north america
198	e(131)->t	0.000386924	United States	2020-03-30	north america
211	s(591)->m	0.000386924	United States	2020-03-30	north america
222	e(490)->l	0.000386924	United States	2020-03-30	north america
228	l(140)->k	0.000386924	United States	2020-03-30	north america
232	a(249)->n	0.000386924	United States	2020-03-30	north america
248	l(169)->k	0.000386924	United States	2020-03-30	north america
250	l(353)->t	0.000386924	United States	2020-03-30	north america
252	e(272)->n	0.000386924	United States	2020-03-30	north america
265	g(165)->n	0.000386924	United States	2020-03-30	north america
274	t(139)->v	0.000386924	United States	2020-03-30	north america
281	t(632)->v	0.000386924	United States	2020-03-30	north america
292	v(123)->m	0.000386924	United States	2020-03-30	north america
323	g(344)->r	0.000386924	United States	2020-03-30	north america
343	l(314)->t	0.000386924	United States	2020-03-30	north america
346	d(14)->s	0.000386924	United States	2020-03-30	north america
350	k(110)->s	0.000386924	United States	2020-03-30	north america
374	g(334)->p	0.000386924	United States	2020-03-30	north america
396	y(179)->e	0.000386924	United States	2020-03-30	north america
413	l(578)->a	0.000386924	United States	2020-03-30	north america
426	l(350)->f	0.000386924	United States	2020-03-30	north america
436	l(428)->p	0.000386924	United States	2020-03-30	north america
457	e(53)->l	0.000386924	United States	2020-03-30	north america
460	r(119)->l	0.000386924	United States	2020-03-30	north america
482	v(6)->l	0.000386924	United States	2020-03-30	north america
489	y(242)->g	0.000386924	United States	2020-03-30	north america
500	i(281)->s	0.000386924	United States	2020-03-30	north america
507	k(579)->p	0.000386924	United States	2020-03-30	north america
510	s(533)->m	0.000386924	United States	2020-03-30	north america
518	g(257)->q	0.000386924	United States	2020-03-30	north america
519	f(231)->a	0.000386924	United States	2020-03-30	north america
539	q(72)->c	0.000386924	United States	2020-03-30	north america
560	w(60)->k	0.000386924	United States	2020-03-30	north america
567	c(193)->s	0.000386924	United States	2020-03-30	north america
580	c(164)->q	0.000386924	United States	2020-03-30	north america
594	l(572)->t	0.000386924	United States	2020-03-30	north america
602	l(506)->n	0.000386924	United States	2020-03-30	north america
605	l(536)->k	0.000386924	United States	2020-03-30	north america
182	v(469)->c	0.000386852	United States	2020-03-30	north america
190	f(10)->a	0.000386852	United States	2020-03-30	north america
210	v(185)->s	0.000386852	United States	2020-03-30	north america
220	v(530)->g	0.000386852	United States	2020-03-30	north america
226	v(577)->e	0.000386852	United States	2020-03-30	north america
231	t(103)->r	0.000386852	United States	2020-03-30	north america
261	i(472)->e	0.000386852	United States	2020-03-30	north america
291	r(246)->e	0.000386852	United States	2020-03-30	north america
316	v(425)->k	0.000386852	United States	2020-03-30	north america
344	v(417)->n	0.000386852	United States	2020-03-30	north america
402	e(89)->r	0.000386852	United States	2020-03-30	north america
403	i(58)->e	0.000386852	United States	2020-03-30	north america
421	d(315)->k	0.000386852	United States	2020-03-30	north america
442	k(276)->a	0.000386852	United States	2020-03-30	north america
444	g(482)->k	0.000386852	United States	2020-03-30	north america
446	e(148)->t	0.000386852	United States	2020-03-30	north america
447	n(195)->l	0.000386852	United States	2020-03-30	north america
450	k(337)->a	0.000386852	United States	2020-03-30	north america
455	n(267)->g	0.000386852	United States	2020-03-30	north america
498	f(156)->a	0.000386852	United States	2020-03-30	north america
506	t(73)->p	0.000386852	United States	2020-03-30	north america
508	f(116)->q	0.000386852	United States	2020-03-30	north america
527	y(207)->a	0.000386852	United States	2020-03-30	north america
529	c(177)->n	0.000386852	United States	2020-03-30	north america
557	w(243)->e	0.000386852	United States	2020-03-30	north america
563	l(583)->t	0.000386852	United States	2020-03-30	north america
566	n(328)->q	0.000386852	United States	2020-03-30	north america
575	e(57)->f	0.000386852	United States	2020-03-30	north america
596	g(564)->d	0.000386852	United States	2020-03-30	north america
149	t(531)->l	0.000386779	United States	2020-03-30	north america
163	p(96)->d	0.000386779	United States	2020-03-30	north america
199	g(88)->p	0.000386779	United States	2020-03-30	north america
202	g(438)->k	0.000386779	United States	2020-03-30	north america
251	e(197)->t	0.000386779	United States	2020-03-30	north america
283	v(459)->c	0.000386779	United States	2020-03-30	north america
305	f(471)->k	0.000386779	United States	2020-03-30	north america
369	e(292)->t	0.000386779	United States	2020-03-30	north america
387	i(295)->g	0.000386779	United States	2020-03-30	north america
465	k(171)->y	0.000386779	United States	2020-03-30	north america
494	w(341)->e	0.000386779	United States	2020-03-30	north america
558	f(633)->i	0.000386779	United States	2020-03-30	north america
561	k(330)->s	0.000386779	United States	2020-03-30	north america
570	c(161)->y	0.000386779	United States	2020-03-30	north america
161	k(219)->h	0.000386707	United States	2020-03-30	north america
194	a(386)->m	0.000386707	United States	2020-03-30	north america
216	g(392)->l	0.000386707	United States	2020-03-30	north america
233	g(173)->p	0.000386707	United States	2020-03-30	north america
300	t(407)->v	0.000386707	United States	2020-03-30	north america
301	s(305)->v	0.000386707	United States	2020-03-30	north america
345	k(338)->f	0.000386707	United States	2020-03-30	north america
383	y(354)->l	0.000386707	United States	2020-03-30	north america
425	n(8)->a	0.000386707	United States	2020-03-30	north america
430	n(9)->r	0.000386707	United States	2020-03-30	north america
478	n(606)->p	0.000386707	United States	2020-03-30	north america
126	i(436)->k	0.000386634	United States	2020-03-30	north america
142	m(405)->g	0.000386634	United States	2020-03-30	north america
145	t(34)->r	0.000386634	United States	2020-03-30	north america
183	t(590)->l	0.000386634	United States	2020-03-30	north america
505	k(187)->a	0.000386634	United States	2020-03-30	north america
528	h(202)->g	0.000386634	United States	2020-03-30	north america
435	y(5)->d	0.000386561	United States	2020-03-30	north america
496	v(230)->s	0.000386561	United States	2020-03-30	north america
504	l(35)->e	0.000386561	United States	2020-03-30	north america
515	l(97)->g	0.000386561	United States	2020-03-30	north america
243	h(145)->f	0.000386489	United States	2020-03-30	north america
254	a(28)->r	0.000386489	United States	2020-03-30	north america
330	q(431)->d	0.000386489	United States	2020-03-30	north america
365	h(255)->i	0.000386489	United States	2020-03-30	north america
491	k(333)->s	0.000386416	United States	2020-03-30	north america
420	i(401)->a	0.000386343	United States	2020-03-30	north america
351	l(137)->d	0.000386271	United States	2020-03-30	north america
475	t(176)->h	0.000386198	United States	2020-03-30	north america
589	e(76)->v	0.000386198	United States	2020-03-30	north america
237	g(221)->k	0.000386126	United States	2020-03-30	north america
285	q(275)->i	0.000385908	United States	2020-03-30	north america
565	c(190)->h	0.000385835	United States	2020-03-30	north america
548	y(233)->i	0.000385763	United States	2020-03-30	north america
260	s(512)->v	0.00038569	United States	2020-03-30	north america
410	f(300)->a	0.0003854	United States	2020-03-30	north america
467	y(124)->k	0.000385182	United States	2020-03-30	north america
321	f(529)->t	0.000384746	United States	2020-03-30	north america
546	c(229)->a	0.000381914	United States	2020-03-30	north america
188	r(362)->c	0.000348878	England	2020-01-01	europe
473	l(271)->f	0.000332541	United States	2020-01-01	north america
588	g(517)->r	0.000328258	Switzerland	2020-03-11	europe
538	e(460)->d	0.000310832	Nigeria	2020-01-01	africa
584	l(444)->f	0.000307928	India	2020-01-01	asia
429	a(385)->v	0.000290284	England	2020-01-01	europe
454	e(574)->d	0.00028404	United States	2020-01-01	north america
576	s(348)->l	0.000256231	Beijing	2020-02-25	asia
592	a(174)->v	0.000248535	United States	2020-02-28	north america
600	q(134)->k	0.00023365	India	2020-01-01	asia
603	i(349)->t	0.000200324	Brazil	2020-04-16	south america
615	f(437)->l	0.000197637	Switzerland	2020-01-01	europe
582	a(357)->t	0.00018602	Iceland	2020-03-04	europe
610	a(621)->v	0.000166198	England	2020-01-01	europe
578	d(391)->y	0.000164238	Israel	2020-03-17	asia
609	c(33)->r	0.000159954	England	2020-05-05	europe
601	g(147)->c	0.000152984	Japan	2020-02-22	asia
619	m(609)->i	0.000147828	South Africa	2020-01-01	africa
606	e(19)->s	0.00013367	Brazil	2020-08-10	south america
625	k(539)->p	0.00013367	Chile	2021-05-02	south america
608	g(29)->d	0.000130911	Denmark	2020-05-11	europe
607	e(37)->c	0.000129822	Tunisia	2021-03-01	africa
614	y(189)->c	0.000126845	United States	2020-05-13	north america
599	s(351)->n	0.000120456	Italy	2020-04-02	europe
611	e(442)->k	0.000117987	Indonesia	2020-04-17	asia
604	s(494)->g	0.000112396	England	2020-03-20	europe
620	l(79)->f	0.000110145	United States	2020-07-14	north america
613	v(363)->i	0.000107386	United States	2020-04-05	north america
635	k(521)->r	9.73664e-05	United States	2020-06-21	north america
616	k(312)->r	9.7076e-05	England	2020-03-23	europe
621	d(268)->g	9.55512e-05	India	2020-08-01	asia
623	t(616)->i	9.25743e-05	Thailand	2020-02-25	asia
618	v(576)->a	8.3934e-05	United States	2020-07-17	north america
612	e(291)->v	7.27525e-05	England	2020-04-06	europe
630	c(146)->f	7.01387e-05	England	2020-11-05	europe
624	e(527)->v	6.98482e-05	India	2020-12-23	asia
636	l(549)->t	6.9703e-05	United States	2021-09-18	north america
632	k(317)->g	6.96304e-05	England	2022-03-20	europe
617	v(108)->p	6.95578e-05	Italy	2022-11-15	europe
622	e(545)->l	6.95578e-05	Italy	2022-11-15	europe
626	w(432)->d	6.95578e-05	Italy	2022-11-15	europe
627	f(75)->n	6.95578e-05	Italy	2022-11-15	europe
628	l(433)->w	6.95578e-05	Italy	2022-11-15	europe
629	l(382)->r	6.95578e-05	Italy	2022-11-15	europe
631	c(143)->t	6.95578e-05	Italy	2022-11-15	europe
633	g(637)->q	6.95578e-05	Italy	2022-11-15	europe
634	l(415)->w	6.95578e-05	Italy	2022-11-15	europe
637	k(320)->g	6.60727e-05	Tunisia	2021-03-01	africa

## Sheet: NSP3
	Mutant	Rate	Country	Date	Continent		Number of Mutations	1945		Europe	269	Asia	61	North America	1579	South America	10	Africa	18	oceania	8
0	g(489)->s	0.402989	Guangdong	2020-01-26	asia		United States	1562		England	105	India	18	United States	1562	Chile	6	Senegal	6	Australia	8
1	t(24)->i	0.402365	France	2020-03-28	europe		England	105		Italy	41	Japan	9	Canada	16	Brazil	3	Gambia	3	1
2	p(1228)->l	0.335961	England	2020-01-01	europe		Italy	41		Netherlands	21	Lebanon	4	Wales	1	Colombia	1	South Africa	2
3	p(1469)->s	0.335385	India	2020-01-01	asia		Netherlands	21		Switzerland	13	Wuhan	4	3		3		DRC	1
4	a(488)->s	0.332122	England	2020-01-01	europe		India	18		Germany	12	Guangdong	3					Ecuador	1
5	t(183)->i	0.108424	Germany	2020-01-01	europe		Canada	16		New Zealand	12	Anhui	2					Egypt	1
6	a(890)->d	0.107436	Germany	2020-01-01	europe		Switzerland	13		France	11	Indonesia	2					Kenya	1
7	i(1412)->t	0.107356	Germany	2020-01-01	europe		Germany	12		Spain	10	Thailand	2					Morocco	1
8	a(1711)->v	0.0934718	Netherlands	2020-01-01	europe		New Zealand	12		Gibraltar	9	Turkey	2					Nigeria	1
9	p(822)->l	0.0353074	England	2020-01-01	europe		France	11		Russia	9	Cyprus	1					Zimbabwe	1
10	a(1736)->v	0.0194394	England	2020-01-01	europe		Spain	10		Sweden	5	Fujian	1					10
11	s(403)->l	0.0125686	United States	2020-03-23	north america		Gibraltar	9		Denmark	4	Georgia	1
12	d(410)->g	0.0113577	United States	2020-05-28	north america		Japan	9		Scotland	4	Hong Kong	1
13	h(1307)->y	0.0107103	England	2020-01-01	europe		Russia	9		Belgium	3	Israel	1
15	v(932)->a	0.0101351	England	2020-01-01	europe		Australia	8		Greece	3	Kyrgyzstan	1
14	s(370)->l	0.00990591	Switzerland	2020-01-01	europe		Chile	6		Austria	2	Libya	1
16	k(977)->q	0.00958719	Colombia	2020-03-01	south america		Senegal	6		Croatia	1	Philippines	1
17	m(1441)->i	0.00722412	England	2020-01-01	europe		Sweden	5		Hungary	1	Qatar	1
21	k(837)->n	0.0052452	Gibraltar	2020-01-01	europe		Denmark	4		Luxembourg	1	Saudi Arabia	1
19	m(1788)->i	0.00512191	United States	2020-01-01	north america		Lebanon	4		Northern Ireland	1	Shangrao	1
18	p(153)->l	0.00481139	New Zealand	2020-01-01	oceania		Scotland	4		Slovenia	1	Singapore	1
20	s(126)->l	0.00475428	Ecuador	2020-01-01	south america		Wuhan	4		21		South Korea	1
23	s(1230)->f	0.00427263	India	2020-01-01	asia		Belgium	3				Sri Lanka	1
24	t(725)->i	0.00399482	England	2020-01-01	europe		Brazil	3				Yingtan	1
26	g(1001)->s	0.00390627	United States	2020-09-08	north america		Gambia	3				24
25	q(380)->k	0.00380429	United States	2020-11-02	north america		Greece	3
32	e(906)->d	0.00370754	United States	2020-03-16	north america		Guangdong	3
27	p(141)->s	0.00358095	United States	2020-01-01	north america		Anhui	2
28	h(1274)->y	0.00355857	United States	2020-01-01	north america		Austria	2
29	e(815)->d	0.0034747	United States	2020-05-21	north america		Indonesia	2
30	i(1683)->t	0.00328588	England	2020-01-01	europe		South Africa	2
33	t(1189)->i	0.00321001	United States	2020-01-01	north america		Thailand	2
31	s(1285)->f	0.00316994	England	2020-01-01	europe		Turkey	2
34	i(273)->v	0.00297228	United States	2020-03-16	north america		Colombia	1
35	h(295)->y	0.00294446	Netherlands	2020-01-01	europe		Croatia	1
36	k(384)->n	0.00271845	France	2020-01-01	europe		Cyprus	1
37	t(428)->i	0.00262287	New Zealand	2020-01-01	oceania		DRC	1
38	t(678)->i	0.00253794	Switzerland	2020-01-01	europe		Ecuador	1
52	t(1830)->i	0.00247869	England	2020-01-01	europe		Egypt	1
41	t(1306)->i	0.00242925	India	2020-01-01	asia		Fujian	1
39	a(85)->v	0.00238247	Gibraltar	2020-01-01	europe		Georgia	1
43	a(1527)->v	0.00232727	England	2020-01-01	europe		Hong Kong	1
58	a(579)->v	0.00225918	United States	2020-01-01	north america		Hungary	1
46	s(1682)->f	0.00222753	England	2020-01-01	europe		Israel	1
44	t(350)->i	0.00212672	Senegal	2020-01-01	africa		Kenya	1
47	t(1022)->i	0.00211116	England	2020-01-01	europe		Kyrgyzstan	1
72	t(1004)->i	0.00208037	England	2020-01-01	europe		Libya	1
45	g(307)->c	0.00200983	England	2020-01-01	europe		Luxembourg	1
49	t(1456)->i	0.00200833	United States	2020-01-01	north america		Morocco	1
94	s(1717)->l	0.00189794	Lebanon	2020-01-01	asia		Nigeria	1
55	s(1424)->f	0.00189325	New Zealand	2020-01-01	oceania		Northern Ireland	1
57	a(1305)->v	0.00179074	England	2020-01-01	europe		Philippines	1
60	t(1036)->i	0.00178562	England	2020-01-01	europe		Qatar	1
106	e(95)->d	0.00165168	England	2020-01-01	europe		Saudi Arabia	1
22	p(1103)->s	0.0016472	England	2020-01-01	europe		Shangrao	1
56	k(1693)->n	0.00164571	United States	2020-01-01	north america		Singapore	1
111	t(970)->m	0.00163868	United States	2020-03-18	north america		Slovenia	1
61	a(534)->v	0.00163314	India	2020-01-01	asia		South Korea	1
65	t(864)->i	0.00160085	Netherlands	2020-03-12	europe		Sri Lanka	1
68	q(180)->h	0.00159861	India	2020-01-01	asia		Wales	1
64	l(1035)->f	0.00159403	United States	2020-03-14	north america		Yingtan	1
48	p(968)->l	0.00158604	England	2020-01-01	europe		Zimbabwe	1
69	t(1269)->i	0.00156952	New Zealand	2020-01-01	oceania		62
110	t(204)->i	0.00156398	Greece	2020-01-01	europe
73	t(720)->i	0.00153734	Switzerland	2020-01-01	europe
76	t(1063)->i	0.00150143	Gibraltar	2020-01-01	europe
144	a(480)->v	0.00149035	England	2020-01-01	europe
71	a(231)->v	0.001488	United States	2020-01-01	north america
70	d(309)->y	0.00147212	United States	2020-07-17	north america
151	t(1590)->i	0.00146925	Philippines	2020-03-26	asia
77	l(689)->f	0.00146637	England	2020-01-01	europe
75	s(1206)->l	0.00144485	Japan	2020-01-01	asia
82	a(465)->v	0.0014441	Netherlands	2020-01-01	europe
78	s(1877)->n	0.00142982	United States	2020-08-12	north america
159	h(1841)->y	0.00142396	Russia	2020-01-01	europe
62	t(1198)->i	0.00142162	Spain	2020-03-12	europe
63	p(1867)->t	0.00141906	England	2020-01-01	europe
54	p(1200)->s	0.00140414	England	2020-01-01	europe
155	t(181)->i	0.00140212	England	2020-01-01	europe
91	t(422)->i	0.00139615	England	2020-03-13	europe
81	l(1244)->f	0.00139082	Switzerland	2020-01-01	europe
79	m(768)->i	0.00139061	United States	2020-03-17	north america
67	v(473)->f	0.00138997	Canada	2020-01-01	north america
66	i(707)->v	0.00138645	United States	2020-04-01	north america
85	g(1128)->s	0.0013678	United States	2020-01-28	north america
53	t(237)->a	0.00136216	DRC	2020-04-22	africa
83	h(342)->y	0.00135086	Gibraltar	2020-01-01	europe
84	a(1179)->v	0.00133978	England	2020-01-01	europe
87	v(325)->f	0.00132838	New Zealand	2020-01-01	oceania
51	t(936)->i	0.00132092	United States	2020-01-01	north america
129	v(207)->a	0.00130248	United States	2020-03-30	north america
86	l(364)->f	0.00129992	England	2020-03-29	europe
50	t(749)->i	0.0012996	Netherlands	2020-01-01	europe
42	p(340)->l	0.00128511	Netherlands	2020-01-01	europe
95	t(724)->i	0.00128501	England	2020-01-01	europe
97	l(1328)->f	0.00127797	England	2020-01-01	europe
80	p(679)->s	0.00127712	United States	2020-03-09	north america
93	s(1375)->f	0.00126806	India	2020-01-01	asia
173	t(611)->i	0.00121137	England	2020-01-01	europe
196	t(1288)->i	0.00121073	England	2020-03-23	europe
100	k(1130)->e	0.00120604	England	2020-10-21	europe
112	t(1465)->i	0.00120242	Japan	2020-01-01	asia
171	d(117)->g	0.00120178	United States	2020-03-16	north america
99	a(655)->v	0.00120125	New Zealand	2020-01-01	oceania
107	t(779)->i	0.00118154	Gibraltar	2020-01-01	europe
204	l(312)->f	0.00117205	Gambia	2020-01-01	africa
225	t(423)->i	0.00115607	France	2020-03-01	europe
117	t(64)->i	0.00114392	Japan	2020-01-01	asia
120	l(1791)->f	0.00113145	England	2020-01-01	europe
113	k(1382)->n	0.00112985	United States	2020-01-01	north america
109	a(1766)->v	0.00112804	Cyprus	2020-01-01	asia
88	s(543)->p	0.00112783	Japan	2020-01-01	asia
181	s(1212)->l	0.00112517	England	2020-01-01	europe
102	e(177)->d	0.00111994	Germany	2020-03-24	europe
269	l(1515)->f	0.00111856	United States	2020-03-30	north america
126	t(1677)->i	0.00110918	England	2020-01-01	europe
230	s(1467)->f	0.00110662	United States	2020-01-01	north america
105	p(109)->l	0.00110524	Gibraltar	2020-01-01	europe
108	t(1482)->i	0.00109671	England	2020-01-01	europe
177	t(626)->a	0.00109522	United States	2020-03-01	north america
231	t(771)->i	0.0010948	United States	2020-01-01	north america
122	h(290)->y	0.00108339	United States	2020-03-18	north america
201	a(333)->v	0.00107913	England	2020-01-01	europe
114	p(874)->s	0.00107721	Switzerland	2020-01-01	europe
119	s(1807)->f	0.00107359	England	2020-01-01	europe
138	s(1670)->f	0.00106336	England	2020-01-01	europe
127	a(41)->v	0.00105633	Spain	2020-01-01	europe
92	a(496)->v	0.00105526	England	2020-01-01	europe
59	a(861)->v	0.00105484	England	2020-01-01	europe
266	s(1485)->f	0.00105366	United States	2020-03-30	north america
125	k(38)->r	0.00104194	Canada	2020-02-01	north america
134	t(1348)->i	0.00104184	Netherlands	2020-01-01	europe
236	s(1406)->f	0.00103374	England	2020-01-01	europe
116	v(238)->l	0.00103331	England	2020-01-01	europe
130	t(1303)->i	0.00103278	England	2020-01-01	europe
128	s(794)->l	0.00103257	United States	2020-01-01	north america
136	t(1275)->i	0.00103129	Gibraltar	2020-01-01	europe
123	a(1431)->v	0.00102223	United States	2020-01-01	north america
140	t(182)->i	0.00101914	United States	2020-01-01	north america
224	g(1300)->d	0.00101637	Germany	2020-03-25	europe
96	a(386)->t	0.00100571	Canada	2020-03-22	north america
279	t(1056)->i	0.00100475	United States	2020-01-01	north america
139	f(1569)->v	0.00100188	France	2020-03-20	europe
215	t(275)->a	0.000995482	India	2020-01-01	asia
103	g(337)->c	0.000993245	United States	2020-01-01	north america
145	t(1356)->i	0.000979605	Senegal	2020-01-01	africa
101	p(985)->s	0.000973851	India	2020-01-01	asia
187	e(1231)->k	0.000972679	Canada	2020-03-01	north america
161	t(1335)->i	0.000962769	New Zealand	2020-01-01	oceania
143	l(1304)->f	0.00095126	England	2020-01-01	europe
324	i(1723)->v	0.000950195	Wuhan	2020-03-18	asia
152	t(819)->i	0.000943481	Switzerland	2020-01-01	europe
98	p(1261)->s	0.000939006	Egypt	2020-01-01	africa
154	t(1336)->i	0.000937407	Australia	2020-01-01	oceania
383	i(580)->v	0.000929628	Kenya	2020-03-01	africa
310	s(1437)->f	0.000925686	Denmark	2020-03-24	europe
322	s(1296)->f	0.000925686	England	2020-01-01	europe
142	e(1091)->a	0.000896808	England	2020-11-28	europe
167	q(1884)->h	0.000894783	Gibraltar	2020-01-01	europe
40	p(402)->s	0.000893611	England	2020-01-01	europe
168	k(1771)->r	0.000892439	Japan	2020-01-01	asia
149	s(692)->f	0.000891267	India	2020-01-01	asia
277	a(1321)->v	0.00088839	Greece	2020-01-01	europe
188	a(1215)->v	0.000883381	Netherlands	2020-01-01	europe
345	e(197)->k	0.000869955	United States	2020-03-30	north america
158	t(1334)->i	0.000865053	Wuhan	2020-02-26	asia
74	p(1044)->s	0.000859406	England	2020-03-12	europe
153	t(133)->i	0.000853971	England	2020-01-01	europe
135	p(74)->s	0.000848323	England	2020-01-01	europe
115	p(395)->l	0.000837774	England	2020-01-01	europe
291	t(1250)->i	0.000829888	Lebanon	2020-01-10	asia
169	a(1796)->v	0.000819232	Switzerland	2020-01-01	europe
132	e(195)->d	0.000812519	Morocco	2020-02-02	africa
183	t(73)->i	0.00081188	New Zealand	2020-01-01	oceania
179	s(1588)->l	0.000806765	England	2020-01-01	europe
417	n(1247)->s	0.000803888	Northern Ireland	2020-03-27	europe
162	k(1211)->n	0.000799732	Germany	2020-01-01	europe
165	i(896)->t	0.000791953	England	2020-04-29	europe
160	a(1892)->t	0.000767764	United States	2020-04-17	north america
182	t(1365)->i	0.000763928	United States	2020-03-05	north america
186	a(1311)->v	0.000759239	Canada	2020-03-01	north america
172	v(1229)->f	0.000759026	Japan	2020-01-01	asia
164	k(1241)->r	0.0007586	United States	2020-01-01	north america
616	l(72)->f	0.000757108	Canada	2020-03-01	north america
526	h(1000)->y	0.000754764	Sri Lanka	2020-01-26	asia
124	r(352)->c	0.00074869	United States	2020-01-01	north america
163	p(1159)->l	0.00074805	Netherlands	2020-01-01	europe
459	g(1476)->s	0.000745173	United States	2020-03-30	north america
148	t(504)->i	0.000744001	Russia	2020-01-01	europe
193	s(1843)->f	0.000743895	New Zealand	2020-01-01	oceania
175	e(405)->a	0.000743681	England	2020-03-25	europe
554	v(481)->l	0.000741657	United States	2020-03-30	north america
166	i(388)->t	0.000741231	India	2020-01-01	asia
141	a(149)->v	0.000739739	England	2020-03-18	europe
176	e(595)->d	0.000733665	United States	2020-01-01	north america
137	p(236)->l	0.00072855	United States	2020-01-01	north america
90	a(994)->v	0.000727165	England	2020-01-01	europe
274	a(1941)->t	0.000725673	Switzerland	2020-03-10	europe
150	m(1278)->l	0.00072482	Spain	2020-03-06	europe
689	t(169)->i	0.000722689	England	2020-01-01	europe
662	a(243)->t	0.000721197	United States	2020-03-30	north america
424	i(414)->t	0.000716082	United States	2020-03-30	north america
206	k(1679)->r	0.000710648	New Zealand	2020-03-20	oceania
211	t(942)->i	0.000710115	England	2020-01-01	europe
131	g(171)->v	0.000707131	United States	2020-01-01	north america
194	m(1351)->v	0.000703508	United States	2020-06-18	north america
361	m(1547)->i	0.000703189	Canada	2020-01-01	north america
133	g(145)->c	0.000701377	Russia	2020-01-01	europe
192	e(1789)->k	0.000699885	England	2020-01-01	europe
220	a(1769)->v	0.000697541	New Zealand	2020-01-01	oceania
566	a(1280)->v	0.000696795	United States	2020-03-19	north america
104	p(200)->s	0.000689975	United States	2020-03-19	north america
199	p(1665)->s	0.000683369	United States	2020-04-09	north america
403	d(622)->n	0.000675803	United States	2020-03-30	north america
221	y(647)->c	0.00067559	Switzerland	2020-01-01	europe
352	p(108)->s	0.000673459	England	2020-01-01	europe
595	m(1856)->i	0.000673459	United States	2020-03-30	north america
606	k(401)->e	0.000672606	United States	2020-03-30	north america
273	a(1183)->v	0.000671114	Netherlands	2020-01-01	europe
209	m(560)->i	0.000670262	Netherlands	2020-01-01	europe
580	v(1762)->f	0.000667491	India	2020-01-01	asia
499	n(1680)->h	0.000666745	United States	2020-03-30	north america
355	g(250)->e	0.000664188	Canada	2020-03-01	north america
223	k(1804)->n	0.000662376	Kyrgyzstan	2020-01-01	asia
753	y(1157)->h	0.000662376	United States	2020-03-30	north america
195	a(1502)->v	0.000661417	Gibraltar	2020-01-01	europe
258	t(656)->i	0.000661098	England	2020-01-01	europe
507	s(1701)->p	0.000660458	New Zealand	2020-03-23	oceania
767	l(1685)->f	0.000652999	Spain	2020-03-16	europe
414	e(134)->q	0.000651507	United States	2020-03-30	north america
237	l(1802)->f	0.000650335	England	2020-01-01	europe
147	k(1077)->n	0.000650122	Zimbabwe	2020-01-01	africa
494	g(1716)->s	0.000650122	United States	2020-03-30	north america
940	t(6)->i	0.000642876	United States	2020-07-10	north america
214	v(1339)->i	0.000642343	England	2020-03-20	europe
239	i(23)->v	0.000636269	Gambia	2020-01-01	africa
956	i(227)->v	0.000634884	United States	2020-03-30	north america
232	a(1374)->v	0.000634244	India	2020-01-01	asia
669	n(1410)->s	0.000633925	United States	2020-03-30	north america
228	n(1543)->k	0.000627531	Italy	2020-02-24	europe
213	t(48)->i	0.000627318	France	2020-04-08	europe
205	s(284)->g	0.000625933	Russia	2020-01-01	europe
546	e(156)->d	0.0006254	United States	2020-03-30	north america
238	a(1798)->v	0.000623802	United States	2020-07-13	north america
958	i(1816)->v	0.000622416	Georgia	2020-02-24	asia
338	h(792)->r	0.00062199	Anhui	2020-01-24	asia
157	d(110)->y	0.000619113	England	2020-01-01	europe
597	k(4)->n	0.000618793	United States	2020-03-30	north america
893	i(617)->v	0.000614851	United States	2020-03-30	north america
752	n(22)->s	0.000612506	United States	2020-03-30	north america
233	r(1518)->k	0.000611334	England	2020-01-01	europe
121	v(1243)->f	0.000611121	England	2020-01-01	europe
156	g(1273)->s	0.000611121	England	2020-01-01	europe
719	a(1557)->v	0.000610375	United States	2020-03-30	north america
694	e(92)->d	0.000610268	Switzerland	2020-01-01	europe
730	e(1801)->a	0.000609416	United States	2020-03-30	north america
434	n(51)->s	0.000609309	Netherlands	2020-03-13	europe
772	r(500)->g	0.000609309	Belgium	2020-03-29	europe
366	s(166)->i	0.000607604	United States	2020-01-01	north america
634	y(221)->v	0.000607498	United States	2020-03-30	north america
589	e(155)->q	0.000607178	United States	2020-03-30	north america
496	v(245)->n	0.000606965	United States	2020-03-30	north america
916	v(5)->i	0.000606752	United States	2020-03-30	north america
191	q(1216)->v	0.000605367	United States	2020-03-30	north america
510	v(418)->l	0.000605367	United States	2020-03-30	north america
626	g(845)->l	0.000605367	United States	2020-03-30	north america
257	c(1392)->f	0.00060526	England	2020-01-01	europe
491	d(464)->v	0.00060526	United States	2020-03-30	north america
717	m(102)->e	0.00060526	United States	2020-03-30	north america
1497	y(1695)->n	0.00060526	United States	2020-03-30	north america
1591	p(512)->k	0.00060526	United States	2020-03-30	north america
1105	a(524)->i	0.000605047	United States	2020-03-30	north america
581	t(147)->d	0.000604727	United States	2020-03-30	north america
654	v(1897)->a	0.000601317	United States	2020-03-30	north america
724	v(980)->l	0.000595776	England	2020-01-01	europe
886	n(1116)->s	0.000594924	United States	2020-03-30	north america
198	a(146)->v	0.000589489	Austria	2020-03-22	europe
89	p(389)->s	0.000588104	England	2020-01-01	europe
460	g(282)->v	0.000586825	Australia	2020-03-19	oceania
264	r(603)->k	0.000586186	United States	2020-04-14	north america
612	i(184)->v	0.00058544	United States	2020-03-30	north america
178	d(135)->y	0.000585227	England	2020-01-01	europe
200	s(1578)->i	0.000584161	Russia	2020-01-01	europe
1321	i(222)->v	0.000584161	United States	2020-03-30	north america
247	i(1514)->v	0.000583629	Russia	2020-01-01	europe
693	s(1534)->n	0.000583629	England	2020-01-01	europe
851	k(1386)->n	0.000583309	Switzerland	2020-01-01	europe
244	e(378)->v	0.000582456	Australia	2020-03-25	oceania
280	n(737)->t	0.000580112	United States	2020-03-30	north america
917	d(663)->e	0.000580112	United States	2020-03-30	north america
1477	k(1596)->r	0.000579473	United States	2020-03-30	north america
805	d(271)->g	0.000579366	Fujian	2020-03-18	asia
760	m(84)->v	0.000578727	Spain	2020-03-11	europe
1326	k(97)->e	0.000578514	Hungary	2020-03-05	europe
1004	v(573)->i	0.000577874	Australia	2020-03-14	oceania
458	d(505)->e	0.000577235	United States	2020-03-30	north america
775	n(1104)->d	0.000576809	United States	2020-03-30	north america
235	r(1341)->l	0.000575743	United States	2020-03-30	north america
684	g(1681)->s	0.000575743	United States	2020-03-30	north america
256	a(1526)->s	0.000575637	Israel	2020-03-09	asia
716	d(1214)->e	0.000575104	United States	2020-03-30	north america
146	i(1460)->t	0.000574784	Spain	2020-02-27	europe
240	k(280)->n	0.000574571	United States	2021-01-01	north america
743	n(291)->d	0.000573932	United States	2020-03-30	north america
457	p(723)->l	0.000573399	United States	2020-03-30	north america
1546	a(1652)->s	0.000573399	United States	2020-03-30	north america
384	t(424)->n	0.000572866	England	2020-01-01	europe
1475	l(1477)->s	0.000571694	United States	2020-03-30	north america
249	v(732)->i	0.000571161	France	2020-01-01	europe
675	q(1240)->i	0.000570522	United States	2020-03-30	north america
1434	a(1915)->v	0.000569882	United States	2020-03-30	north america
342	v(1253)->e	0.000569456	United States	2020-03-30	north america
525	s(1106)->n	0.000569349	United States	2020-03-24	north america
549	e(154)->q	0.000568817	United States	2020-03-30	north america
281	s(1039)->t	0.00056839	United States	2020-03-30	north america
1539	l(1066)->k	0.000568284	United States	2020-03-30	north america
543	r(748)->v	0.000567858	United States	2020-03-30	north america
749	s(209)->i	0.000567112	United States	2020-03-30	north america
1520	v(1150)->l	0.000566899	United States	2020-03-30	north america
296	s(1314)->v	0.000566792	United States	2020-03-30	north america
1067	a(1600)->v	0.000566792	United States	2020-03-15	north america
1577	y(1399)->l	0.000566792	United States	2020-03-30	north america
667	i(1268)->s	0.000566685	United States	2020-03-30	north america
289	d(1318)->t	0.000566259	United States	2020-03-30	north america
1525	i(1551)->f	0.00056594	United States	2020-03-30	north america
862	c(118)->d	0.00056562	United States	2020-03-30	north america
349	t(353)->s	0.000565513	United States	2020-03-30	north america
512	s(1589)->t	0.000565407	United States	2020-03-30	north america
270	t(1363)->a	0.000565194	India	2020-01-01	asia
263	s(769)->l	0.000565087	England	2020-01-01	europe
1042	q(409)->e	0.000565087	United States	2020-03-30	north america
819	s(925)->t	0.000564661	United States	2020-03-30	north america
1687	c(1605)->g	0.000564448	United States	2020-03-30	north america
904	d(455)->v	0.000564341	United States	2020-03-30	north america
1068	q(138)->e	0.000564341	United States	2020-03-30	north america
1647	c(971)->m	0.000564341	United States	2020-03-30	north america
319	s(915)->v	0.000564235	United States	2020-03-30	north america
728	q(474)->t	0.000564235	United States	2020-03-30	north america
1348	e(1052)->v	0.000564235	United States	2020-03-30	north america
278	v(253)->d	0.000564128	United States	2020-03-30	north america
768	d(1764)->s	0.000564128	United States	2020-03-30	north america
814	g(132)->a	0.000564128	United States	2020-03-30	north america
957	q(594)->t	0.000564128	United States	2020-03-30	north america
1115	e(419)->l	0.000564128	United States	2020-03-30	north america
1447	v(657)->s	0.000564128	United States	2020-03-30	north america
190	m(1556)->y	0.000564022	United States	2020-03-30	north america
311	p(1132)->v	0.000564022	United States	2020-03-30	north america
379	a(150)->q	0.000564022	United States	2020-03-30	north america
400	a(54)->l	0.000564022	United States	2020-03-30	north america
422	k(1715)->e	0.000564022	United States	2020-03-30	north america
488	t(799)->y	0.000564022	United States	2020-03-30	north america
506	n(1236)->v	0.000564022	United States	2020-03-30	north america
615	t(1340)->l	0.000564022	United States	2020-03-30	north america
651	a(1927)->g	0.000564022	United States	2020-03-30	north america
721	s(1735)->l	0.000564022	United States	2020-03-30	north america
810	e(1040)->t	0.000564022	United States	2020-03-30	north america
828	m(1901)->n	0.000564022	United States	2020-03-30	north america
857	i(789)->d	0.000564022	United States	2020-03-30	north america
871	v(469)->k	0.000564022	United States	2020-03-30	north america
973	e(70)->y	0.000564022	United States	2020-03-30	north america
976	i(1911)->t	0.000564022	United States	2020-03-30	north america
983	l(1361)->t	0.000564022	United States	2020-03-30	north america
1019	n(1337)->f	0.000564022	United States	2020-03-30	north america
1032	v(1113)->k	0.000564022	United States	2020-03-30	north america
1061	g(212)->e	0.000564022	United States	2020-03-30	north america
1111	i(849)->q	0.000564022	United States	2020-03-30	north america
1199	l(1920)->t	0.000564022	United States	2020-03-30	north america
1228	v(1575)->m	0.000564022	United States	2020-03-30	north america
1268	f(1533)->i	0.000564022	United States	2020-03-30	north america
1289	d(1899)->k	0.000564022	United States	2020-03-30	north america
1372	l(923)->q	0.000564022	United States	2020-03-30	north america
1376	l(627)->a	0.000564022	United States	2020-03-30	north america
1384	l(445)->k	0.000564022	United States	2020-03-30	north america
1397	n(1918)->v	0.000564022	United States	2020-03-30	north america
1443	y(857)->p	0.000564022	United States	2020-03-30	north america
1454	y(137)->e	0.000564022	United States	2020-03-30	north america
1524	f(1725)->y	0.000564022	United States	2020-03-30	north america
1547	d(757)->q	0.000564022	United States	2020-03-30	north america
1556	n(1124)->f	0.000564022	United States	2020-03-30	north america
1576	g(964)->q	0.000564022	United States	2020-03-30	north america
1583	l(1145)->k	0.000564022	United States	2020-03-30	north america
1631	c(1836)->n	0.000564022	United States	2020-03-30	north america
1703	c(39)->v	0.000564022	United States	2020-03-30	north america
189	v(393)->d	0.000563915	United States	2020-03-30	north america
476	k(233)->g	0.000563915	United States	2020-03-30	north america
759	q(701)->y	0.000563915	United States	2020-03-30	north america
785	v(234)->g	0.000563915	United States	2020-03-30	north america
1020	n(922)->q	0.000563915	United States	2020-03-30	north america
1059	v(1932)->n	0.000563915	United States	2020-03-30	north america
1217	a(975)->p	0.000563915	United States	2020-03-30	north america
1219	c(1246)->n	0.000563915	United States	2020-03-30	north america
1246	f(96)->e	0.000563915	United States	2020-03-30	north america
1412	e(643)->s	0.000563915	United States	2020-03-30	north america
218	h(682)->y	0.000563808	Netherlands	2020-03-02	europe
378	m(265)->g	0.000563808	United States	2020-03-30	north america
505	n(1293)->a	0.000563808	United States	2020-03-30	north america
611	v(1233)->t	0.000563808	United States	2020-03-30	north america
929	y(103)->e	0.000563808	United States	2020-03-30	north america
1167	i(1413)->a	0.000563808	United States	2020-03-30	north america
1706	m(1565)->v	0.000563808	United States	2020-03-30	north america
892	q(406)->t	0.000563702	United States	2020-03-30	north america
307	s(1160)->n	0.000563595	United States	2020-03-30	north america
312	w(1509)->a	0.000563595	United States	2020-03-30	north america
1013	d(91)->p	0.000563595	United States	2020-03-30	north america
702	i(1021)->s	0.000563489	United States	2020-03-30	north america
1082	a(1395)->i	0.000563489	United States	2020-03-30	north america
217	m(494)->i	0.000563382	England	2020-01-01	europe
640	d(164)->t	0.000563382	United States	2020-03-30	north america
1086	w(1317)->t	0.000563382	United States	2020-03-30	north america
1366	c(104)->e	0.000563382	United States	2020-03-30	north america
906	v(802)->t	0.000563276	United States	2020-03-30	north america
521	i(341)->v	0.000562956	United States	2020-03-30	north america
995	f(814)->l	0.000561997	United States	2020-03-30	north america
867	e(121)->g	0.000561784	England	2020-03-28	europe
1656	h(1017)->l	0.000561464	United States	2020-03-30	north america
1014	t(1384)->s	0.000560398	Lebanon	2020-01-10	asia
773	l(35)->f	0.000559653	United States	2020-03-30	north america
1125	r(1710)->k	0.000558694	United States	2020-03-30	north america
1493	f(872)->a	0.000558587	United States	2020-03-30	north america
988	n(640)->s	0.000557948	United States	2020-03-30	north america
598	n(1322)->t	0.000557841	United States	2020-03-30	north america
1297	e(1394)->i	0.000557734	United States	2020-03-30	north america
1110	f(961)->l	0.000557628	United States	2020-03-16	north america
552	d(165)->t	0.000557308	United States	2020-03-30	north america
381	s(1475)->i	0.000556775	United States	2020-03-30	north america
925	q(383)->k	0.000556775	United States	2020-03-30	north america
1040	n(1369)->s	0.000555497	Slovenia	2020-03-05	europe
622	a(667)->e	0.00055539	United States	2020-03-30	north america
1081	s(105)->f	0.000555284	United States	2020-03-30	north america
577	d(226)->n	0.000554644	United States	2020-03-30	north america
463	g(1217)->e	0.000554111	United States	2020-03-30	north america
466	a(1775)->t	0.000553046	England	2020-01-01	europe
1411	y(1573)->c	0.000552087	United States	2020-03-30	north america
1162	y(272)->h	0.000551767	Germany	2020-03-21	europe
254	t(1002)->i	0.000551661	United States	2020-01-01	north america
677	n(276)->k	0.000551341	United States	2020-03-30	north america
246	m(196)->l	0.000550702	Switzerland	2020-01-01	europe
587	p(654)->l	0.000550702	United States	2020-03-30	north america
725	m(375)->v	0.000550595	Guangdong	2020-01-29	asia
618	a(99)->d	0.000549103	United States	2020-03-30	north america
866	k(306)->e	0.000548783	United States	2020-03-09	north america
991	e(1235)->v	0.000548677	United States	2020-03-30	north america
502	m(770)->k	0.000548251	Netherlands	2020-01-01	europe
390	d(112)->e	0.000547398	United States	2020-03-30	north america
1277	n(1636)->d	0.000547185	United States	2020-03-30	north america
210	k(610)->r	0.000546972	Denmark	2020-03-09	europe
617	s(1494)->a	0.000546972	United States	2020-03-30	north america
683	v(355)->l	0.000546119	United States	2020-03-30	north america
1211	f(53)->l	0.0005458	United States	2020-03-30	north america
715	m(1562)->v	0.000545693	United States	2020-03-30	north america
657	e(268)->v	0.000545374	United States	2020-03-30	north america
409	a(328)->v	0.000544734	United States	2020-03-30	north america
197	y(1185)->t	0.000544414	United States	2020-03-30	north america
497	t(703)->s	0.000543775	United States	2020-03-30	north america
1490	k(1792)->n	0.000543775	United States	2020-03-30	north america
480	s(1286)->l	0.00054239	United States	2020-03-30	north america
317	h(727)->r	0.000542283	England	2020-03-23	europe
821	g(139)->q	0.00054175	United States	2020-03-30	north america
445	s(660)->t	0.000541111	United States	2020-03-30	north america
516	i(1094)->f	0.000541111	United States	2020-03-30	north america
664	r(1366)->t	0.000541111	United States	2020-03-30	north america
1408	f(1815)->v	0.000540472	United States	2020-03-30	north america
299	v(1201)->d	0.000540259	United States	2020-03-30	north america
347	d(714)->v	0.000540152	United States	2020-03-30	north america
350	a(264)->g	0.000540152	United States	2020-03-30	north america
1288	e(1487)->l	0.000540152	United States	2020-03-30	north america
326	p(1292)->a	0.000539832	United States	2020-03-30	north america
557	v(1331)->n	0.000539832	United States	2020-03-30	north america
1126	v(348)->d	0.000539832	United States	2020-03-30	north america
1160	y(87)->s	0.000539832	United States	2020-03-30	north america
1471	l(1657)->s	0.000539832	United States	2020-03-30	north america
1727	l(436)->s	0.000539832	United States	2020-03-30	north america
227	n(1329)->c	0.000539726	United States	2020-03-30	north america
386	i(441)->t	0.000539726	United States	2020-03-30	north america
388	a(852)->l	0.000539726	United States	2020-03-30	north america
406	k(1291)->l	0.000539726	United States	2020-03-30	north america
436	a(274)->l	0.000539726	United States	2020-03-30	north america
439	a(614)->l	0.000539726	United States	2020-03-30	north america
475	d(736)->t	0.000539726	United States	2020-03-30	north america
482	d(349)->k	0.000539726	United States	2020-03-30	north america
504	a(1561)->y	0.000539726	United States	2020-03-30	north america
515	t(459)->v	0.000539726	United States	2020-03-30	north america
561	a(1006)->k	0.000539726	United States	2020-03-30	north america
633	t(583)->g	0.000539726	United States	2020-03-30	north america
671	t(1814)->d	0.000539726	United States	2020-03-30	north america
780	k(1037)->y	0.000539726	United States	2020-03-30	north america
853	e(206)->n	0.000539726	United States	2020-03-30	north america
860	n(1080)->p	0.000539726	United States	2020-03-30	north america
926	e(680)->y	0.000539726	United States	2020-03-30	north america
1002	s(20)->k	0.000539726	United States	2020-03-30	north america
1065	k(587)->y	0.000539726	United States	2020-03-30	north america
1070	v(1722)->s	0.000539726	United States	2020-03-30	north america
1075	q(168)->t	0.000539726	United States	2020-03-30	north america
1159	d(1584)->r	0.000539726	United States	2020-03-30	north america
1198	r(1135)->d	0.000539726	United States	2020-03-30	north america
1225	y(1353)->r	0.000539726	United States	2020-03-30	north america
1240	k(871)->a	0.000539726	United States	2020-03-30	north america
1298	n(1404)->l	0.000539726	United States	2020-03-30	north america
1334	m(1865)->a	0.000539726	United States	2020-03-30	north america
1382	d(1047)->k	0.000539726	United States	2020-03-30	north america
1388	k(1660)->v	0.000539726	United States	2020-03-30	north america
1496	l(998)->g	0.000539726	United States	2020-03-30	north america
1588	s(1740)->l	0.000539726	United States	2020-03-30	north america
1596	c(574)->k	0.000539726	United States	2020-03-30	north america
1788	v(1618)->n	0.000539726	United States	2020-03-30	north america
356	n(1785)->a	0.000539619	United States	2020-03-30	north america
392	d(1208)->l	0.000539619	United States	2020-03-30	north america
420	t(43)->v	0.000539619	United States	2020-03-30	north america
443	v(1312)->k	0.000539619	United States	2020-03-30	north america
913	v(1248)->l	0.000539619	United States	2020-03-30	north america
1152	v(369)->e	0.000539619	United States	2020-03-30	north america
1305	y(1350)->t	0.000539619	United States	2020-03-30	north america
1737	k(694)->r	0.000539619	Wuhan	2020-02-21	asia
1777	f(106)->e	0.000539619	United States	2020-03-30	north america
556	m(1747)->s	0.000539513	United States	2020-03-30	north america
585	l(620)->g	0.000539513	United States	2020-03-30	north america
834	i(684)->s	0.000539513	United States	2020-03-30	north america
474	t(734)->v	0.000539406	United States	2020-03-30	north america
487	p(1171)->t	0.000539406	United States	2020-03-30	north america
576	r(30)->t	0.000539406	United States	2020-03-30	north america
726	i(1489)->a	0.000539406	United States	2020-03-30	north america
763	s(315)->a	0.000539406	United States	2020-03-30	north america
1190	g(670)->s	0.000539406	United States	2020-03-30	north america
1670	l(1357)->s	0.000539406	United States	2020-03-30	north america
437	h(101)->e	0.0005393	United States	2020-03-30	north america
666	g(277)->h	0.0005393	United States	2020-03-30	north america
774	i(1045)->t	0.0005393	United States	2020-03-30	north america
1143	i(1940)->v	0.0005393	England	2020-03-14	europe
492	d(366)->k	0.000539193	United States	2020-03-30	north america
816	t(432)->a	0.000539086	United States	2020-03-30	north america
520	t(1793)->v	0.000538873	United States	2020-03-30	north america
1243	l(1425)->s	0.000538873	United States	2020-03-30	north america
1430	f(320)->a	0.000538767	United States	2020-03-30	north america
825	i(1257)->t	0.00053866	United States	2020-03-30	north america
685	d(1085)->p	0.000538021	United States	2020-03-30	north america
330	i(335)->t	0.000537168	United States	2020-03-30	north america
769	k(140)->e	0.000537062	United States	2020-03-30	north america
1787	v(44)->i	0.000536849	England	2020-01-01	europe
425	p(2)->s	0.000536742	United States	2020-03-19	north america
1131	v(421)->i	0.000536422	United States	2020-03-30	north america
373	e(122)->k	0.000536103	United States	2020-03-30	north america
927	g(1423)->m	0.000536103	United States	2020-03-30	north america
372	l(741)->i	0.000535996	England	2020-03-18	europe
653	w(1414)->l	0.000535996	United States	2020-03-30	north america
875	e(29)->g	0.000535996	Luxembourg	2020-03-17	europe
872	f(396)->i	0.00053557	United States	2020-03-30	north america
452	c(1071)->f	0.000534398	United States	2020-03-30	north america
1130	g(1763)->s	0.000534185	Netherlands	2020-01-01	europe
229	p(992)->t	0.000533972	United States	2020-03-30	north america
1006	k(63)->e	0.000533758	United States	2020-03-30	north america
621	q(1692)->r	0.000532799	Scotland	2020-03-22	europe
815	k(1302)->i	0.000532373	United States	2020-03-30	north america
170	l(1287)->f	0.000532267	Canada	2020-01-01	north america
843	g(252)->d	0.000531308	United States	2020-03-30	north america
1136	r(928)->g	0.000531308	United States	2020-03-30	north america
1076	n(1457)->s	0.000531201	United States	2020-03-30	north america
1223	i(1030)->v	0.000530775	United States	2020-03-30	north america
216	s(211)->g	0.000530455	Belgium	2020-03-24	europe
382	e(1224)->d	0.000530242	United States	2020-03-30	north america
838	e(189)->v	0.000530242	United States	2020-03-30	north america
887	y(916)->c	0.000530242	Canada	2020-03-01	north america
1444	k(1118)->e	0.000529709	United States	2020-03-30	north america
370	m(829)->t	0.000529496	Italy	2020-03-16	europe
1038	v(1885)->l	0.00052907	United States	2020-03-30	north america
272	n(844)->s	0.000528963	England	2020-01-01	europe
1192	l(1629)->i	0.000527791	United States	2020-03-30	north america
321	a(1872)->v	0.000527685	Italy	2020-03-07	europe
898	q(1100)->k	0.000527471	United States	2020-03-30	north america
1261	f(144)->l	0.000527152	United States	2020-03-30	north america
1345	c(1926)->g	0.000526939	United States	2020-03-30	north america
564	d(1276)->e	0.000526512	United States	2020-03-30	north america
894	d(695)->g	0.000525553	United States	2020-03-30	north america
483	v(1506)->g	0.000524807	United States	2020-03-30	north america
519	n(208)->d	0.000524701	United States	2020-03-30	north america
1120	g(908)->c	0.000524381	United States	2020-03-30	north america
1286	s(533)->g	0.000523209	Australia	2020-03-18	oceania
967	l(1453)->s	0.000522889	United States	2020-03-30	north america
591	k(33)->n	0.000522783	United States	2020-03-30	north america
1017	c(1641)->f	0.000522676	United States	2020-03-30	north america
508	v(766)->a	0.00052257	United States	2020-03-30	north america
1351	t(666)->i	0.000522143	United States	2020-03-30	north america
1008	v(752)->m	0.00052193	United States	2020-03-30	north america
844	e(392)->d	0.000521504	Spain	2020-01-01	europe
376	s(1428)->t	0.000521291	United States	2020-03-30	north america
931	l(557)->v	0.000521184	Russia	2020-01-01	europe
804	n(618)->t	0.000521078	United States	2020-03-30	north america
1255	n(805)->s	0.000520225	United States	2020-03-30	north america
1323	h(762)->y	0.000519266	United States	2020-03-30	north america
1281	l(1210)->p	0.000518307	Yingtan	2020-02-01	asia
1407	l(330)->v	0.000518094	United States	2020-03-30	north america
695	d(1115)->a	0.000517988	United States	2020-03-30	north america
242	p(841)->l	0.000517775	United States	2020-04-03	north america
334	e(391)->q	0.000517455	United States	2020-03-30	north america
1720	r(1697)->k	0.000517455	United States	2020-03-25	north america
1000	s(1782)->a	0.000517135	Sweden	2020-03-16	europe
627	t(398)->a	0.000517029	Scotland	2020-03-18	europe
1063	i(508)->t	0.000517029	England	2020-03-28	europe
1395	g(972)->s	0.000516922	United States	2020-03-30	north america
1054	k(1227)->e	0.000516815	United States	2020-03-30	north america
918	i(1338)->t	0.000516709	United States	2020-03-30	north america
533	t(1368)->k	0.000516176	United States	2020-03-30	north america
661	k(530)->e	0.00051607	United States	2020-03-30	north america
1748	v(933)->m	0.00051607	United States	2020-03-30	north america
907	k(415)->e	0.000515963	Scotland	2020-03-17	europe
1156	f(776)->s	0.000515963	United States	2020-03-30	north america
368	t(1694)->n	0.000515537	United States	2020-03-30	north america
993	n(219)->t	0.000515537	Shangrao	2020-02-03	asia
1079	l(1358)->m	0.000515537	United States	2020-03-30	north america
540	t(903)->a	0.000515324	France	2020-03-01	europe
529	t(1319)->n	0.000515004	United States	2020-03-30	north america
660	k(963)->q	0.000514365	United States	2020-03-30	north america
1416	a(886)->v	0.000514258	United States	2020-03-30	north america
293	k(412)->n	0.000514151	England	2020-01-01	europe
541	a(564)->s	0.000513938	United States	2020-03-30	north america
489	v(1458)->g	0.000513725	United States	2020-03-30	north america
1238	w(1576)->c	0.000513725	United States	2020-03-30	north america
536	l(292)->i	0.000513406	United States	2020-03-30	north america
1440	a(225)->v	0.000513406	Russia	2020-01-01	europe
673	k(408)->e	0.000512766	United States	2020-03-30	north america
1433	f(726)->l	0.000512766	United States	2020-03-30	north america
1499	f(1773)->l	0.000512766	United States	2020-03-30	north america
1127	g(94)->d	0.000512447	United States	2020-03-30	north america
1492	l(1523)->i	0.000511914	England	2020-03-27	europe
478	r(1449)->s	0.000511594	United States	2020-03-30	north america
750	a(1570)->s	0.000511594	United States	2020-03-17	north america
1370	y(816)->h	0.000511487	United States	2020-03-30	north america
365	s(40)->a	0.000511274	United States	2020-03-30	north america
440	q(1821)->l	0.000511061	United States	2020-03-30	north america
1452	f(1119)->l	0.000511061	United States	2020-03-30	north america
1021	q(585)->r	0.000510955	Singapore	2020-03-11	asia
453	s(69)->y	0.000510848	United States	2020-03-30	north america
1266	n(1664)->s	0.000510742	Italy	2020-02-24	europe
252	s(1675)->i	0.000510635	Spain	2020-01-01	europe
962	i(1411)->t	0.000510528	United States	2020-03-30	north america
1285	n(1349)->s	0.000510102	United States	2020-03-30	north america
1292	l(705)->p	0.000510102	United States	2020-03-30	north america
754	d(136)->e	0.000509783	United States	2020-03-30	north america
966	e(114)->g	0.000509783	United States	2020-03-30	north america
1024	v(1346)->f	0.000509676	United States	2020-03-30	north america
1532	k(1861)->r	0.000509463	France	2020-01-01	europe
346	g(1440)->v	0.000509356	Australia	2020-03-26	oceania
709	n(444)->k	0.000509356	United States	2020-03-30	north america
1180	n(891)->d	0.000509356	United States	2020-03-30	north america
920	e(959)->k	0.000509143	United States	2020-03-30	north america
219	y(1102)->h	0.00050893	Guangdong	2020-01-01	asia
1235	s(1471)->i	0.00050893	United States	2020-03-30	north america
1735	f(1516)->s	0.000508504	United States	2020-03-30	north america
1479	v(57)->l	0.000508397	Wuhan	2020-01-25	asia
1478	l(1393)->i	0.000508291	United States	2020-03-30	north america
468	n(262)->k	0.000507545	United States	2020-03-30	north america
909	n(722)->t	0.000507545	United States	2020-03-30	north america
1498	p(1352)->s	0.000507545	United States	2020-03-30	north america
203	d(729)->y	0.000507438	United States	2020-01-01	north america
792	q(774)->h	0.000507438	United States	2020-03-30	north america
517	i(687)->l	0.000507225	United States	2020-03-30	north america
259	v(965)->f	0.000507012	United States	2020-06-05	north america
1188	t(1938)->i	0.000506905	United States	2020-03-30	north america
369	s(1204)->a	0.000506692	United States	2020-03-30	north america
1421	l(1808)->s	0.000506692	United States	2020-03-30	north america
645	e(983)->g	0.000506373	United States	2020-03-30	north america
335	s(650)->y	0.000506159	United States	2020-03-30	north america
681	k(1330)->t	0.000506159	United States	2020-03-30	north america
1009	k(850)->i	0.000506053	United States	2020-03-30	north america
855	v(1582)->a	0.000505733	United States	2020-03-30	north america
1201	p(539)->l	0.000505733	United States	2020-03-30	north america
1184	v(1282)->g	0.00050552	United States	2020-03-30	north america
1262	e(14)->d	0.00050552	United States	2020-03-30	north america
1457	l(907)->s	0.00050552	United States	2020-03-30	north america
374	d(1242)->k	0.000505414	United States	2020-03-30	north america
1422	l(1309)->f	0.000505414	United States	2020-03-30	north america
313	d(1121)->v	0.000505307	United States	2020-03-30	north america
1205	y(1427)->c	0.0005052	United States	2020-03-30	north america
910	p(791)->l	0.000504987	United States	2020-03-30	north america
1339	n(1708)->d	0.000504881	Indonesia	2020-03-28	asia
1429	c(1194)->s	0.000504668	United States	2020-03-30	north america
290	l(1221)->i	0.000504561	United States	2020-03-30	north america
1369	s(1765)->t	0.000504561	United States	2020-03-30	north america
1362	n(321)->d	0.000504241	United States	2020-03-30	north america
1208	e(1025)->g	0.000504135	United States	2020-03-30	north america
996	n(1220)->t	0.000504028	United States	2020-03-30	north america
734	q(981)->k	0.000503922	United States	2020-03-30	north america
946	s(743)->l	0.000503815	United States	2020-03-30	north america
1121	i(1493)->l	0.000503602	United States	2020-03-30	north america
1439	q(1906)->l	0.000503602	United States	2020-03-30	north america
1784	l(435)->v	0.000503495	United States	2020-03-30	north america
500	m(914)->v	0.000503282	United States	2020-03-30	north america
818	t(1127)->l	0.000503282	United States	2020-03-30	north america
1026	n(1284)->k	0.000503282	United States	2020-03-30	north america
1381	y(1521)->h	0.000503282	United States	2020-03-30	north america
1483	y(1088)->s	0.000503282	United States	2020-03-30	north america
856	y(1129)->g	0.000503176	United States	2020-03-30	north america
1392	f(460)->l	0.000503176	United States	2020-03-30	north america
1465	f(1112)->k	0.000503176	United States	2020-03-30	north america
1623	p(1143)->f	0.000503176	United States	2020-03-30	north america
1624	g(1164)->k	0.000503176	United States	2020-03-30	north america
265	a(1461)->s	0.000502963	United States	2020-03-30	north america
868	n(1181)->k	0.000502963	United States	2020-03-30	north america
295	t(577)->e	0.000502856	United States	2020-03-30	north america
447	p(1316)->t	0.000502856	United States	2020-03-30	north america
835	l(1706)->v	0.000502856	United States	2020-03-30	north america
1251	y(1619)->c	0.000502856	United States	2020-03-30	north america
1550	y(1081)->n	0.000502856	United States	2020-03-30	north america
842	n(1610)->k	0.000502643	United States	2020-03-30	north america
888	y(996)->q	0.000502643	United States	2020-03-30	north america
419	t(1010)->y	0.000502536	United States	2020-03-30	north america
493	a(60)->d	0.000502536	United States	2020-03-30	north america
455	t(847)->l	0.00050243	United States	2020-03-30	north america
698	l(862)->a	0.00050243	United States	2020-03-30	north america
723	l(738)->v	0.00050243	United States	2020-03-30	north america
755	t(485)->p	0.00050243	United States	2020-03-30	north america
1170	y(698)->s	0.00050243	United States	2020-03-30	north america
1451	l(870)->e	0.00050243	United States	2020-03-30	north america
1537	w(696)->d	0.00050243	United States	2020-03-30	north america
1589	r(827)->g	0.00050243	United States	2020-03-30	north america
1646	c(937)->t	0.00050243	United States	2020-03-30	north america
1785	r(911)->v	0.00050243	United States	2020-03-30	north america
253	g(1849)->c	0.000502323	United States	2020-04-30	north america
305	v(765)->g	0.000502323	United States	2020-03-30	north america
1749	a(859)->l	0.000502323	United States	2020-03-30	north america
713	y(600)->n	0.000502217	United States	2020-03-30	north america
1805	f(1503)->y	0.000502217	United States	2020-03-30	north america
545	k(589)->y	0.00050211	United States	2020-03-30	north america
614	p(503)->v	0.00050211	United States	2020-03-30	north america
731	i(1528)->l	0.00050211	United States	2020-03-30	north america
1618	g(633)->l	0.00050211	United States	2020-03-30	north america
1651	n(621)->l	0.00050211	United States	2020-03-30	north america
262	r(646)->a	0.000502004	United States	2020-03-30	north america
1005	e(81)->a	0.000502004	United States	2020-03-30	north america
1221	s(823)->p	0.000502004	United States	2020-03-30	north america
1402	v(1149)->l	0.000502004	United States	2020-03-30	north america
1437	n(1919)->t	0.000502004	United States	2020-03-30	north america
469	l(216)->v	0.000501897	United States	2020-03-30	north america
950	i(1720)->s	0.000501897	Netherlands	2020-02-27	europe
982	g(797)->e	0.000501897	United States	2020-03-30	north america
1311	k(836)->n	0.000501897	United States	2020-03-30	north america
1494	e(45)->k	0.000501791	United States	2020-03-30	north america
756	t(955)->k	0.000501684	United States	2020-03-30	north america
323	s(454)->v	0.000501577	United States	2020-03-30	north america
358	s(1054)->t	0.000501577	United States	2020-03-30	north america
484	r(1297)->v	0.000501577	United States	2020-03-30	north america
865	e(433)->t	0.000501577	United States	2020-03-30	north america
1056	n(1438)->t	0.000501577	United States	2020-03-30	north america
1642	d(448)->p	0.000501577	United States	2020-03-30	north america
1796	d(440)->i	0.000501577	United States	2020-03-30	north america
395	s(1087)->a	0.000501364	Gambia	2020-01-01	africa
642	s(1443)->a	0.000501364	United States	2020-03-30	north america
710	c(1421)->l	0.000501364	United States	2020-03-30	north america
1328	i(1372)->k	0.000501364	United States	2020-03-30	north america
1751	s(661)->p	0.000501364	United States	2020-03-30	north america
248	c(1347)->t	0.000501258	United States	2020-03-30	north america
336	g(1389)->k	0.000501258	United States	2020-03-30	north america
428	i(1468)->l	0.000501258	United States	2020-03-30	north america
429	t(1378)->s	0.000501258	United States	2020-03-30	north america
1503	k(1407)->l	0.000501258	United States	2020-03-30	north america
1601	k(486)->t	0.000501258	United States	2020-03-30	north america
477	q(322)->p	0.000501151	United States	2020-03-30	north america
619	i(1426)->y	0.000501151	United States	2020-03-30	north america
1062	k(1401)->s	0.000501151	United States	2020-03-30	north america
1562	y(1452)->c	0.000501151	United States	2020-03-30	north america
1756	l(1408)->i	0.000501151	United States	2020-03-30	north america
601	s(1495)->y	0.000501045	United States	2020-03-30	north america
1134	e(26)->v	0.000501045	United States	2020-03-30	north america
559	d(270)->s	0.000500938	United States	2020-03-30	north america
1567	e(1604)->g	0.000500938	United States	2020-03-30	north america
632	e(869)->g	0.000500831	United States	2020-03-30	north america
833	t(1606)->k	0.000500831	United States	2020-03-30	north america
1230	f(1142)->s	0.000500831	United States	2020-03-30	north america
1329	k(1163)->n	0.000500831	United States	2020-03-30	north america
1033	q(974)->p	0.000500725	United States	2020-03-30	north america
1666	t(1929)->i	0.000500725	United States	2020-03-30	north america
185	p(125)->e	0.000500618	United States	2020-03-30	north america
1164	k(235)->v	0.000500618	United States	2020-03-30	north america
1390	f(1922)->i	0.000500618	United States	2020-03-30	north america
1765	l(1422)->g	0.000500618	United States	2020-03-30	north america
761	k(19)->e	0.000500512	United States	2020-03-30	north america
1118	f(1354)->i	0.000500405	United States	2020-03-30	north america
1231	q(547)->e	0.000500405	United States	2020-03-30	north america
1610	m(648)->t	0.000500405	United States	2020-03-30	north america
1469	c(1464)->t	0.000500299	United States	2020-03-30	north america
1574	g(515)->s	0.000500299	United States	2020-03-30	north america
1664	r(1661)->k	0.000500299	United States	2020-03-30	north america
1299	d(457)->e	0.000500192	United States	2020-03-30	north america
285	g(116)->e	0.000500086	United States	2020-03-30	north america
937	i(1059)->k	0.000500086	United States	2020-03-30	north america
1459	k(1916)->n	0.000500086	United States	2020-03-30	north america
212	v(477)->l	0.000499979	United States	2020-03-30	north america
292	s(1455)->c	0.000499979	United States	2020-03-30	north america
1248	f(892)->v	0.000499979	United States	2020-03-30	north america
1333	s(554)->p	0.000499979	United States	2020-03-30	north america
590	e(324)->h	0.000499872	United States	2020-03-30	north america
1578	s(1902)->l	0.000499872	United States	2020-03-30	north america
427	t(787)->n	0.000499766	United States	2020-03-30	north america
570	v(1234)->e	0.000499766	United States	2020-03-30	north america
826	s(332)->t	0.000499766	United States	2020-03-30	north america
1568	s(957)->a	0.000499766	United States	2020-03-30	north america
532	d(1225)->v	0.000499659	United States	2020-03-30	north america
680	s(1734)->l	0.000499659	United States	2020-03-30	north america
1283	y(18)->n	0.000499659	United States	2020-03-30	north america
1455	k(790)->t	0.000499659	United States	2020-03-30	north america
418	v(61)->l	0.000499553	United States	2020-03-30	north america
961	v(346)->l	0.000499553	United States	2020-03-30	north america
1057	v(665)->f	0.000499553	United States	2020-03-30	north america
1686	f(1784)->l	0.000499553	United States	2020-03-30	north america
255	s(702)->t	0.000499446	United States	2020-03-30	north america
697	t(1058)->p	0.000499446	United States	2020-03-30	north america
1003	i(468)->k	0.000499446	United States	2020-03-30	north america
1282	k(1162)->t	0.000499446	United States	2020-03-30	north america
1400	n(1631)->d	0.000499446	United States	2020-03-30	north america
1540	l(1359)->p	0.000499446	United States	2020-03-30	north america
401	s(1038)->t	0.00049934	United States	2020-03-30	north america
890	v(239)->l	0.00049934	United States	2020-03-30	north america
1340	k(715)->i	0.00049934	United States	2020-03-30	north america
1347	e(576)->q	0.00049934	Germany	2020-03-20	europe
1619	g(1585)->v	0.00049934	United States	2020-03-30	north america
1782	g(1147)->a	0.00049934	United States	2020-03-30	north america
846	v(521)->p	0.000499233	United States	2020-03-30	north america
914	e(1294)->v	0.000499233	United States	2020-03-30	north america
1016	i(541)->e	0.000499233	United States	2020-03-30	north america
1481	l(1416)->v	0.000499233	United States	2020-03-30	north america
1613	h(1889)->l	0.000499233	United States	2020-03-30	north america
380	l(1511)->m	0.000499127	United States	2020-03-30	north america
751	n(1383)->k	0.000499127	United States	2020-03-30	north america
1028	r(745)->t	0.000499127	United States	2020-03-30	north america
1300	a(784)->v	0.000499127	United States	2020-03-30	north america
1320	k(223)->n	0.000499127	United States	2020-03-30	north america
1684	y(1483)->t	0.000499127	United States	2020-03-30	north america
1697	t(1645)->i	0.000499127	United States	2020-03-30	north america
596	i(397)->k	0.00049902	United States	2020-03-30	north america
770	n(1012)->i	0.00049902	United States	2020-03-30	north america
849	s(1023)->y	0.00049902	United States	2020-03-30	north america
882	e(948)->q	0.00049902	United States	2020-03-30	north america
1043	n(1263)->y	0.00049902	United States	2020-03-30	north america
1181	r(1371)->g	0.00049902	United States	2020-03-30	north america
1206	d(1079)->v	0.00049902	United States	2020-03-30	north america
1435	l(1474)->t	0.00049902	United States	2020-03-30	north america
1633	l(1549)->i	0.00049902	United States	2020-03-30	north america
1667	f(1532)->i	0.00049902	United States	2020-03-30	north america
1767	w(838)->c	0.00049902	United States	2020-03-30	north america
1794	s(675)->y	0.00049902	United States	2020-03-30	north america
1808	y(882)->c	0.00049902	United States	2020-03-30	north america
624	g(730)->r	0.000498913	United States	2020-03-30	north america
745	i(750)->m	0.000498913	United States	2020-03-30	north america
811	i(542)->m	0.000498913	United States	2020-03-30	north america
1001	s(716)->t	0.000498913	United States	2020-03-30	north america
1058	g(1643)->r	0.000498913	Italy	2020-02-24	europe
1088	n(1712)->k	0.000498913	United States	2020-03-30	north america
1148	i(1550)->f	0.000498913	United States	2020-03-30	north america
1169	y(1574)->m	0.000498913	United States	2020-03-30	north america
1177	v(1554)->f	0.000498913	United States	2020-03-30	north america
1427	n(1099)->i	0.000498913	United States	2020-03-30	north america
1587	g(513)->c	0.000498913	United States	2020-03-30	north america
1693	f(1568)->c	0.000498913	United States	2020-03-30	north america
282	i(1192)->l	0.000498807	United States	2020-03-30	north america
747	p(1377)->a	0.000498807	United States	2020-03-30	north america
776	e(1767)->n	0.000498807	United States	2020-03-30	north america
930	v(68)->t	0.000498807	United States	2020-03-30	north america
1064	f(210)->v	0.000498807	United States	2020-03-30	north america
1066	h(446)->d	0.000498807	United States	2020-03-30	north america
1084	f(1510)->i	0.000498807	United States	2020-03-30	north america
1295	k(1166)->t	0.000498807	United States	2020-03-30	north america
1377	l(809)->r	0.000498807	United States	2020-03-30	north america
1398	l(516)->a	0.000498807	United States	2020-03-30	north america
1449	c(1191)->v	0.000498807	United States	2020-03-30	north america
1512	l(641)->v	0.000498807	United States	2020-03-30	north america
1538	l(639)->v	0.000498807	United States	2020-03-30	north america
1683	e(1508)->a	0.000498807	United States	2020-03-30	north america
1718	y(1617)->v	0.000498807	United States	2020-03-30	north america
1722	s(1904)->f	0.000498807	United States	2020-03-30	north america
1760	a(1914)->v	0.000498807	United States	2020-03-30	north america
609	t(740)->n	0.0004987	United States	2020-03-30	north america
648	k(1051)->v	0.0004987	Germany	2020-03-26	europe
766	l(930)->e	0.0004987	United States	2020-03-30	north america
791	v(1676)->t	0.0004987	United States	2020-03-30	north america
847	n(506)->a	0.0004987	United States	2020-03-30	north america
859	v(597)->s	0.0004987	United States	2020-03-30	north america
884	y(1281)->l	0.0004987	United States	2020-03-30	north america
949	k(248)->q	0.0004987	United States	2020-03-30	north america
1119	f(1391)->i	0.0004987	United States	2020-03-30	north america
1189	d(1638)->s	0.0004987	United States	2020-03-30	north america
1236	v(598)->l	0.0004987	United States	2020-03-30	north america
1259	i(593)->t	0.0004987	United States	2020-03-30	north america
1325	m(1772)->k	0.0004987	United States	2020-03-30	north america
1361	l(550)->r	0.0004987	United States	2020-03-30	north america
1453	n(1109)->t	0.0004987	United States	2020-03-30	north america
1531	h(1175)->r	0.0004987	Germany	2020-03-12	europe
1549	e(230)->k	0.0004987	United States	2020-03-30	north america
1573	c(1445)->y	0.0004987	United States	2020-03-30	north america
1612	l(1123)->f	0.0004987	United States	2020-03-30	north america
1625	c(934)->y	0.0004987	United States	2020-03-30	north america
1653	c(1005)->s	0.0004987	United States	2020-03-30	north america
1662	s(1544)->m	0.0004987	United States	2020-03-30	north america
1771	q(982)->h	0.0004987	United States	2020-03-30	north america
1779	r(1597)->s	0.0004987	United States	2020-03-30	north america
1795	n(1188)->s	0.0004987	Italy	2020-03-04	europe
180	g(175)->q	0.000498594	United States	2020-03-30	north america
275	k(839)->y	0.000498594	United States	2020-03-30	north america
300	t(1446)->c	0.000498594	United States	2020-03-30	north america
316	q(203)->y	0.000498594	United States	2020-03-30	north america
325	q(995)->y	0.000498594	United States	2020-03-30	north america
353	i(733)->k	0.000498594	United States	2020-03-30	north america
360	v(1678)->e	0.000498594	United States	2020-03-30	north america
404	k(999)->h	0.000498594	United States	2020-03-30	north america
464	n(1705)->i	0.000498594	United States	2020-03-30	north america
479	s(688)->g	0.000498594	United States	2020-03-30	north america
498	h(920)->g	0.000498594	United States	2020-03-30	north america
503	n(1587)->c	0.000498594	United States	2020-03-30	north america
511	d(1075)->p	0.000498594	United States	2020-03-30	north america
548	n(1721)->a	0.000498594	United States	2020-03-30	north america
562	e(523)->i	0.000498594	United States	2020-03-30	north america
582	t(1184)->e	0.000498594	United States	2020-03-30	north america
628	n(263)->v	0.000498594	United States	2020-03-30	north america
631	v(1209)->k	0.000498594	United States	2020-03-30	north america
650	l(1137)->k	0.000498594	United States	2020-03-30	north america
682	p(447)->a	0.000498594	United States	2020-03-30	north america
686	d(339)->l	0.000498594	United States	2020-03-30	north america
738	i(1845)->e	0.000498594	United States	2020-03-30	north america
740	p(1484)->a	0.000498594	United States	2020-03-30	north america
777	e(120)->q	0.000498594	United States	2020-03-30	north america
803	l(373)->e	0.000498594	United States	2020-03-30	north america
822	k(1689)->d	0.000498594	United States	2020-03-30	north america
864	n(363)->v	0.000498594	United States	2020-03-30	north america
905	v(1062)->n	0.000498594	United States	2020-03-30	north america
924	d(80)->l	0.000498594	United States	2020-03-30	north america
947	v(1048)->l	0.000498594	United States	2020-03-30	north america
952	s(1007)->e	0.000498594	United States	2020-03-30	north america
971	v(1603)->n	0.000498594	United States	2020-03-30	north america
1037	p(1098)->n	0.000498594	United States	2020-03-30	north america
1077	v(472)->g	0.000498594	United States	2020-03-30	north america
1087	n(1810)->v	0.000498594	United States	2020-03-30	north america
1090	y(1535)->l	0.000498594	United States	2020-03-30	north america
1103	e(708)->f	0.000498594	United States	2020-03-30	north america
1104	k(1373)->f	0.000498594	United States	2020-03-30	north america
1107	v(527)->e	0.000498594	United States	2020-03-30	north america
1109	k(232)->g	0.000498594	United States	2020-03-30	north america
1145	l(1439)->n	0.000498594	United States	2020-03-30	north america
1175	l(327)->r	0.000498594	United States	2020-03-30	north america
1196	l(956)->q	0.000498594	United States	2020-03-30	north america
1200	s(676)->k	0.000498594	United States	2020-03-30	north america
1203	k(962)->v	0.000498594	United States	2020-03-30	north america
1204	k(798)->y	0.000498594	United States	2020-03-30	north america
1210	n(1146)->g	0.000498594	United States	2020-03-30	north america
1218	v(1828)->e	0.000498594	United States	2020-03-30	north america
1258	g(1504)->v	0.000498594	United States	2020-03-30	north america
1291	i(549)->t	0.000498594	United States	2020-03-30	north america
1301	e(308)->l	0.000498594	United States	2020-03-30	north america
1318	y(719)->n	0.000498594	United States	2020-03-30	north america
1343	d(1844)->v	0.000498594	United States	2020-03-30	north america
1368	r(712)->g	0.000498594	United States	2020-03-30	north america
1414	g(938)->l	0.000498594	United States	2020-03-30	north america
1425	e(912)->l	0.000498594	United States	2020-03-30	north america
1489	f(1626)->s	0.000498594	United States	2020-03-30	north america
1501	v(240)->n	0.000498594	United States	2020-03-30	north america
1519	e(1650)->q	0.000498594	United States	2020-03-30	north america
1526	l(214)->k	0.000498594	United States	2020-03-30	north america
1543	t(510)->l	0.000498594	United States	2020-03-30	north america
1558	c(347)->y	0.000498594	United States	2020-03-30	north america
1566	y(828)->l	0.000498594	United States	2020-03-30	north america
1580	p(484)->v	0.000498594	United States	2020-03-30	north america
1586	d(1875)->l	0.000498594	United States	2020-03-30	north america
1605	l(89)->y	0.000498594	United States	2020-03-30	north america
1650	y(958)->t	0.000498594	United States	2020-03-30	north america
1674	c(1873)->i	0.000498594	United States	2020-03-30	north america
1677	k(1730)->c	0.000498594	United States	2020-03-30	north america
1678	i(1608)->f	0.000498594	United States	2020-03-30	north america
1685	s(1840)->t	0.000498594	United States	2020-03-30	north america
1689	f(1616)->c	0.000498594	United States	2020-03-30	north america
1694	y(1855)->c	0.000498594	United States	2020-03-30	north america
1695	q(867)->r	0.000498594	United States	2020-03-30	north america
1702	l(1893)->i	0.000498594	United States	2020-03-30	north america
1711	s(1851)->d	0.000498594	United States	2020-03-30	north america
1712	h(1581)->r	0.000498594	United States	2020-03-30	north america
1728	y(1859)->s	0.000498594	United States	2020-03-30	north america
1741	l(917)->k	0.000498594	United States	2020-03-30	north america
1744	v(581)->d	0.000498594	United States	2020-03-30	north america
1761	s(1669)->f	0.000498594	United States	2020-03-30	north america
1772	t(1925)->k	0.000498594	United States	2020-03-30	north america
1773	n(241)->k	0.000498594	United States	2020-03-30	north america
1774	k(529)->q	0.000498594	United States	2020-03-30	north america
1804	s(1826)->d	0.000498594	United States	2020-03-30	north america
118	g(255)->i	0.000498487	United States	2020-03-30	north america
174	m(951)->c	0.000498487	United States	2020-03-30	north america
184	p(1921)->k	0.000498487	United States	2020-03-30	north america
208	a(1105)->l	0.000498487	United States	2020-03-30	north america
222	a(58)->g	0.000498487	United States	2020-03-30	north america
234	a(1819)->l	0.000498487	United States	2020-03-30	north america
241	p(192)->f	0.000498487	United States	2020-03-30	north america
243	p(1403)->c	0.000498487	United States	2020-03-30	north america
245	a(991)->y	0.000498487	United States	2020-03-30	north america
250	a(690)->e	0.000498487	United States	2020-03-30	north america
251	e(1271)->i	0.000498487	United States	2020-03-30	north america
261	p(1326)->n	0.000498487	United States	2020-03-30	north america
283	t(820)->w	0.000498487	United States	2020-03-30	north america
286	s(1134)->i	0.000498487	United States	2020-03-30	north america
287	v(1795)->s	0.000498487	United States	2020-03-30	north america
288	m(1218)->n	0.000498487	United States	2020-03-30	north america
294	a(358)->k	0.000498487	United States	2020-03-30	north america
297	e(522)->s	0.000498487	United States	2020-03-30	north america
298	d(174)->p	0.000498487	United States	2020-03-30	north america
303	h(818)->k	0.000498487	United States	2020-03-30	north america
304	a(1033)->k	0.000498487	United States	2020-03-30	north america
318	r(586)->f	0.000498487	United States	2020-03-30	north america
320	p(1787)->n	0.000498487	United States	2020-03-30	north america
327	d(218)->p	0.000498487	United States	2020-03-30	north america
329	t(217)->k	0.000498487	United States	2020-03-30	north america
331	d(411)->k	0.000498487	United States	2020-03-30	north america
333	t(619)->h	0.000498487	United States	2020-03-30	north america
340	d(821)->k	0.000498487	United States	2020-03-30	north america
341	t(1866)->q	0.000498487	United States	2020-03-30	north america
343	t(526)->n	0.000498487	United States	2020-03-30	north america
344	t(3)->v	0.000498487	United States	2020-03-30	north america
348	k(462)->a	0.000498487	United States	2020-03-30	north america
357	l(1870)->s	0.000498487	United States	2020-03-30	north america
359	i(458)->g	0.000498487	United States	2020-03-30	north america
362	q(940)->y	0.000498487	United States	2020-03-30	north america
363	l(431)->s	0.000498487	United States	2020-03-30	north america
364	i(62)->d	0.000498487	United States	2020-03-30	north america
367	t(1797)->f	0.000498487	United States	2020-03-30	north america
375	t(127)->g	0.000498487	United States	2020-03-30	north america
387	d(782)->f	0.000498487	United States	2020-03-30	north america
389	r(810)->y	0.000498487	United States	2020-03-30	north america
397	s(1913)->q	0.000498487	United States	2020-03-30	north america
398	v(575)->i	0.000498487	United States	2020-03-30	north america
399	t(1462)->l	0.000498487	United States	2020-03-30	north america
402	e(229)->l	0.000498487	United States	2020-03-30	north america
407	m(953)->c	0.000498487	United States	2020-03-30	north america
408	l(944)->k	0.000498487	United States	2020-03-30	north america
410	a(1642)->k	0.000498487	United States	2020-03-30	north america
412	g(251)->s	0.000498487	United States	2020-03-30	north america
413	s(93)->e	0.000498487	United States	2020-03-30	north america
415	t(1928)->k	0.000498487	United States	2020-03-30	north america
416	a(1690)->n	0.000498487	United States	2020-03-30	north america
421	l(865)->r	0.000498487	United States	2020-03-30	north america
423	l(1301)->t	0.000498487	United States	2020-03-30	north america
426	k(429)->p	0.000498487	United States	2020-03-30	north america
430	c(296)->k	0.000498487	United States	2020-03-30	north america
438	d(1774)->k	0.000498487	United States	2020-03-30	north america
441	s(176)->l	0.000498487	United States	2020-03-30	north america
444	i(310)->a	0.000498487	United States	2020-03-30	north america
446	d(361)->k	0.000498487	United States	2020-03-30	north america
448	i(1258)->d	0.000498487	United States	2020-03-30	north america
462	m(1436)->n	0.000498487	United States	2020-03-30	north america
465	h(1880)->k	0.000498487	United States	2020-03-30	north america
467	d(1283)->l	0.000498487	United States	2020-03-30	north america
470	a(1537)->q	0.000498487	United States	2020-03-30	north america
471	s(699)->v	0.000498487	United States	2020-03-30	north america
472	e(111)->y	0.000498487	United States	2020-03-30	north america
473	h(1539)->a	0.000498487	United States	2020-03-30	north america
481	s(1738)->q	0.000498487	United States	2020-03-30	north america
485	i(1491)->w	0.000498487	United States	2020-03-30	north america
486	g(1308)->p	0.000498487	United States	2020-03-30	north america
490	l(1746)->d	0.000498487	United States	2020-03-30	north america
495	s(288)->k	0.000498487	United States	2020-03-30	north america
509	r(1345)->t	0.000498487	United States	2020-03-30	north america
513	d(9)->l	0.000498487	United States	2020-03-30	north america
514	l(1266)->n	0.000498487	United States	2020-03-30	north america
522	n(1053)->c	0.000498487	United States	2020-03-30	north america
523	t(1714)->e	0.000498487	United States	2020-03-30	north america
527	n(901)->q	0.000498487	United States	2020-03-30	north america
534	e(493)->y	0.000498487	United States	2020-03-30	north america
537	v(1173)->c	0.000498487	United States	2020-03-30	north america
539	a(1381)->y	0.000498487	United States	2020-03-30	north america
542	c(1029)->d	0.000498487	United States	2020-03-30	north america
544	v(190)->n	0.000498487	United States	2020-03-30	north america
547	g(773)->p	0.000498487	United States	2020-03-30	north america
550	i(1117)->r	0.000498487	United States	2020-03-30	north america
551	t(1601)->y	0.000498487	United States	2020-03-30	north america
558	p(1187)->n	0.000498487	United States	2020-03-30	north america
563	s(1813)->k	0.000498487	United States	2020-03-30	north america
567	p(1750)->v	0.000498487	United States	2020-03-30	north america
568	y(1041)->i	0.000498487	United States	2020-03-30	north america
569	p(1719)->k	0.000498487	United States	2020-03-30	north america
573	q(191)->s	0.000498487	United States	2020-03-30	north america
574	a(416)->n	0.000498487	United States	2020-03-30	north america
578	t(943)->f	0.000498487	United States	2020-03-30	north america
579	r(407)->l	0.000498487	United States	2020-03-30	north america
583	a(1818)->c	0.000498487	United States	2020-03-30	north america
584	d(1674)->q	0.000498487	United States	2020-03-30	north america
586	f(430)->d	0.000498487	United States	2020-03-30	north america
593	y(1028)->t	0.000498487	United States	2020-03-30	north america
594	i(31)->e	0.000498487	United States	2020-03-30	north america
599	k(1325)->l	0.000498487	United States	2020-03-30	north america
602	e(124)->l	0.000498487	United States	2020-03-30	north america
605	v(1847)->m	0.000498487	United States	2020-03-30	north america
613	s(1370)->v	0.000498487	United States	2020-03-30	north america
620	a(1222)->q	0.000498487	United States	2020-03-30	north america
623	y(1448)->g	0.000498487	United States	2020-03-30	north america
629	n(179)->e	0.000498487	United States	2020-03-30	north america
630	g(1691)->l	0.000498487	United States	2020-03-30	north america
635	v(381)->e	0.000498487	United States	2020-03-30	north america
636	t(86)->c	0.000498487	United States	2020-03-30	north america
643	q(1745)->g	0.000498487	United States	2020-03-30	north america
644	v(1522)->f	0.000498487	United States	2020-03-30	north america
646	i(1074)->q	0.000498487	United States	2020-03-30	north america
649	t(860)->q	0.000498487	United States	2020-03-30	north america
658	q(1125)->p	0.000498487	United States	2020-03-30	north america
663	t(808)->g	0.000498487	United States	2020-03-30	north america
665	h(1702)->i	0.000498487	United States	2020-03-30	north america
668	v(299)->y	0.000498487	United States	2020-03-30	north america
672	s(1396)->w	0.000498487	United States	2020-03-30	north america
674	s(400)->v	0.000498487	United States	2020-03-30	north america
679	v(300)->e	0.000498487	United States	2020-03-30	north america
688	v(1420)->n	0.000498487	United States	2020-03-30	north america
692	t(754)->y	0.000498487	United States	2020-03-30	north america
696	a(1507)->l	0.000498487	United States	2020-03-30	north america
700	h(795)->a	0.000498487	United States	2020-03-30	north america
701	a(831)->i	0.000498487	United States	2020-03-30	north america
703	q(1658)->v	0.000498487	United States	2020-03-30	north america
704	s(697)->k	0.000498487	United States	2020-03-30	north america
706	a(1878)->n	0.000498487	United States	2020-03-30	north america
707	l(75)->s	0.000498487	United States	2020-03-30	north america
708	v(1332)->y	0.000498487	United States	2020-03-30	north america
711	v(201)->n	0.000498487	United States	2020-03-30	north america
712	a(898)->y	0.000498487	United States	2020-03-30	north america
714	d(59)->i	0.000498487	United States	2020-03-30	north america
718	l(297)->s	0.000498487	United States	2020-03-30	north america
720	k(463)->v	0.000498487	United States	2020-03-30	north america
739	n(556)->c	0.000498487	United States	2020-03-30	north america
744	k(259)->g	0.000498487	United States	2020-03-30	north america
746	i(1672)->a	0.000498487	United States	2020-03-30	north america
748	n(517)->f	0.000498487	United States	2020-03-30	north america
757	q(1842)->n	0.000498487	United States	2020-03-30	north america
764	i(1409)->y	0.000498487	United States	2020-03-30	north america
771	v(1434)->y	0.000498487	United States	2020-03-30	north america
779	e(1245)->n	0.000498487	United States	2020-03-30	north america
781	e(382)->s	0.000498487	United States	2020-03-30	north america
783	q(941)->e	0.000498487	United States	2020-03-30	north america
786	v(359)->s	0.000498487	United States	2020-03-30	north america
787	p(875)->c	0.000498487	United States	2020-03-30	north america
788	n(793)->v	0.000498487	United States	2020-03-30	north america
789	e(426)->n	0.000498487	United States	2020-03-30	north america
790	v(1097)->d	0.000498487	United States	2020-03-30	north america
793	a(1430)->y	0.000498487	United States	2020-03-30	north america
795	d(1031)->f	0.000498487	United States	2020-03-30	north america
797	t(1488)->v	0.000498487	United States	2020-03-30	north america
799	m(1592)->n	0.000498487	United States	2020-03-30	north america
800	v(1272)->k	0.000498487	United States	2020-03-30	north america
801	n(354)->f	0.000498487	United States	2020-03-30	north america
802	a(1883)->m	0.000498487	United States	2020-03-30	north america
806	m(988)->a	0.000498487	United States	2020-03-30	north america
808	m(1376)->e	0.000498487	United States	2020-03-30	north america
809	v(1298)->p	0.000498487	United States	2020-03-30	north america
812	h(563)->v	0.000498487	United States	2020-03-30	north america
813	r(1868)->a	0.000498487	United States	2020-03-30	north america
817	a(644)->p	0.000498487	United States	2020-03-30	north america
823	r(883)->n	0.000498487	United States	2020-03-30	north america
824	e(1733)->i	0.000498487	United States	2020-03-30	north america
827	e(119)->y	0.000498487	United States	2020-03-30	north america
830	g(1822)->s	0.000498487	United States	2020-03-30	north america
831	s(1729)->m	0.000498487	United States	2020-03-30	north america
832	s(721)->k	0.000498487	United States	2020-03-30	north america
839	v(1612)->h	0.000498487	United States	2020-03-30	north america
840	l(357)->m	0.000498487	United States	2020-03-30	north america
845	q(1555)->y	0.000498487	United States	2020-03-30	north america
848	d(1688)->l	0.000498487	United States	2020-03-30	north america
850	t(1459)->l	0.000498487	United States	2020-03-30	north america
854	h(1156)->w	0.000498487	United States	2020-03-30	north america
858	l(452)->g	0.000498487	United States	2020-03-30	north america
861	e(318)->f	0.000498487	United States	2020-03-30	north america
869	v(1070)->y	0.000498487	United States	2020-03-30	north america
874	p(329)->c	0.000498487	United States	2020-03-30	north america
876	q(193)->s	0.000498487	United States	2020-03-30	north america
877	l(1837)->y	0.000498487	United States	2020-03-30	north america
879	g(47)->l	0.000498487	United States	2020-03-30	north america
880	s(609)->l	0.000498487	United States	2020-03-30	north america
881	r(1614)->w	0.000498487	United States	2020-03-30	north america
889	d(1144)->k	0.000498487	United States	2020-03-30	north america
891	g(1524)->s	0.000498487	United States	2020-03-30	north america
896	y(365)->q	0.000498487	United States	2020-03-30	north america
897	q(966)->s	0.000498487	United States	2020-03-30	north america
899	e(1202)->n	0.000498487	United States	2020-03-30	north america
903	i(1881)->d	0.000498487	United States	2020-03-30	north america
911	p(1061)->d	0.000498487	United States	2020-03-30	north america
912	t(686)->q	0.000498487	United States	2020-03-30	north america
915	n(758)->f	0.000498487	United States	2020-03-30	north america
919	n(1177)->l	0.000498487	United States	2020-03-30	north america
922	f(372)->k	0.000498487	United States	2020-03-30	north america
923	l(1546)->r	0.000498487	United States	2020-03-30	north america
934	e(158)->s	0.000498487	United States	2020-03-30	north america
935	a(498)->l	0.000498487	United States	2020-03-30	north america
936	k(1111)->y	0.000498487	United States	2020-03-30	north america
938	v(1176)->c	0.000498487	United States	2020-03-30	north america
943	e(49)->p	0.000498487	United States	2020-03-30	north america
945	i(1559)->k	0.000498487	United States	2020-03-30	north america
948	s(1367)->v	0.000498487	United States	2020-03-30	north america
951	e(427)->l	0.000498487	United States	2020-03-30	north america
953	k(739)->d	0.000498487	United States	2020-03-30	north america
954	v(453)->d	0.000498487	United States	2020-03-30	north america
955	d(1108)->l	0.000498487	United States	2020-03-30	north america
963	l(1525)->n	0.000498487	United States	2020-03-30	north america
964	q(939)->s	0.000498487	United States	2020-03-30	north america
969	i(1567)->g	0.000498487	United States	2020-03-30	north america
970	s(615)->g	0.000498487	United States	2020-03-30	north america
972	y(88)->f	0.000498487	United States	2020-03-30	north america
974	v(502)->t	0.000498487	United States	2020-03-30	north america
975	i(759)->g	0.000498487	United States	2020-03-30	north america
977	a(921)->q	0.000498487	United States	2020-03-30	north america
979	d(806)->f	0.000498487	United States	2020-03-30	north america
981	s(1760)->n	0.000498487	United States	2020-03-30	north america
985	d(1499)->t	0.000498487	United States	2020-03-30	north america
986	e(1799)->s	0.000498487	United States	2020-03-30	north america
987	t(1666)->h	0.000498487	United States	2020-03-30	north america
990	i(868)->a	0.000498487	United States	2020-03-30	north america
992	e(1136)->y	0.000498487	United States	2020-03-30	north america
994	v(1635)->r	0.000498487	United States	2020-03-30	north america
997	i(439)->d	0.000498487	United States	2020-03-30	north america
998	v(613)->p	0.000498487	United States	2020-03-30	north america
999	k(501)->y	0.000498487	United States	2020-03-30	north america
1007	r(1879)->v	0.000498487	United States	2020-03-30	north america
1011	g(905)->l	0.000498487	United States	2020-03-30	north america
1012	w(1196)->d	0.000498487	United States	2020-03-30	north america
1018	h(834)->a	0.000498487	United States	2020-03-30	north america
1022	t(479)->k	0.000498487	United States	2020-03-30	north america
1023	e(642)->s	0.000498487	United States	2020-03-30	north america
1025	v(904)->n	0.000498487	United States	2020-03-30	north america
1027	g(1466)->p	0.000498487	United States	2020-03-30	north america
1035	i(456)->q	0.000498487	United States	2020-03-30	north america
1041	f(1327)->r	0.000498487	United States	2020-03-30	north america
1044	i(1894)->r	0.000498487	United States	2020-03-30	north america
1045	k(1737)->d	0.000498487	United States	2020-03-30	north america
1046	l(528)->k	0.000498487	United States	2020-03-30	north america
1048	k(578)->g	0.000498487	United States	2020-03-30	north america
1050	k(546)->a	0.000498487	United States	2020-03-30	north america
1051	n(931)->a	0.000498487	United States	2020-03-30	north america
1052	n(624)->e	0.000498487	United States	2020-03-30	north america
1053	e(399)->c	0.000498487	United States	2020-03-30	north america
1055	v(717)->f	0.000498487	United States	2020-03-30	north america
1060	n(833)->w	0.000498487	United States	2020-03-30	north america
1072	r(1908)->c	0.000498487	United States	2020-03-30	north america
1073	e(1835)->n	0.000498487	United States	2020-03-30	north america
1078	v(987)->c	0.000498487	United States	2020-03-30	north america
1080	k(1790)->l	0.000498487	United States	2020-03-30	north america
1083	i(1152)->k	0.000498487	United States	2020-03-30	north america
1091	g(476)->m	0.000498487	United States	2020-03-30	north america
1092	e(1846)->n	0.000498487	United States	2020-03-30	north america
1095	v(1472)->q	0.000498487	United States	2020-03-30	north america
1097	q(919)->c	0.000498487	United States	2020-03-30	north america
1099	c(1342)->q	0.000498487	United States	2020-03-30	north america
1102	n(442)->f	0.000498487	United States	2020-03-30	north america
1106	n(1934)->l	0.000498487	United States	2020-03-30	north america
1108	t(1158)->v	0.000498487	United States	2020-03-30	north america
1113	c(417)->l	0.000498487	United States	2020-03-30	north america
1114	k(497)->g	0.000498487	United States	2020-03-30	north america
1116	v(1936)->q	0.000498487	United States	2020-03-30	north america
1117	e(997)->c	0.000498487	United States	2020-03-30	north america
1123	k(1887)->e	0.000498487	United States	2020-03-30	north america
1124	w(82)->s	0.000498487	United States	2020-03-30	north america
1128	k(652)->g	0.000498487	United States	2020-03-30	north america
1132	n(1205)->c	0.000498487	United States	2020-03-30	north america
1135	q(775)->n	0.000498487	United States	2020-03-30	north america
1137	v(659)->k	0.000498487	United States	2020-03-30	north america
1139	l(1709)->g	0.000498487	United States	2020-03-30	north america
1142	i(205)->k	0.000498487	United States	2020-03-30	north america
1144	v(1538)->m	0.000498487	United States	2020-03-30	north america
1146	c(1362)->i	0.000498487	United States	2020-03-30	north america
1147	s(1387)->f	0.000498487	United States	2020-03-30	north america
1151	l(425)->g	0.000498487	United States	2020-03-30	north america
1154	d(1755)->f	0.000498487	United States	2020-03-30	north america
1155	n(1344)->c	0.000498487	United States	2020-03-30	north america
1158	y(1154)->i	0.000498487	United States	2020-03-30	north america
1161	t(1639)->l	0.000498487	United States	2020-03-30	north america
1163	n(1313)->v	0.000498487	United States	2020-03-30	north america
1166	v(1833)->s	0.000498487	United States	2020-03-30	north america
1168	s(1888)->q	0.000498487	United States	2020-03-30	north america
1172	d(1707)->f	0.000498487	United States	2020-03-30	north america
1174	l(1754)->m	0.000498487	United States	2020-03-30	north america
1178	k(532)->l	0.000498487	United States	2020-03-30	north america
1182	i(1172)->w	0.000498487	United States	2020-03-30	north america
1183	y(1671)->k	0.000498487	United States	2020-03-30	north america
1185	l(825)->v	0.000498487	United States	2020-03-30	north america
1191	i(1891)->k	0.000498487	United States	2020-03-30	north america
1193	d(785)->l	0.000498487	United States	2020-03-30	north america
1194	r(1820)->k	0.000498487	United States	2020-03-30	north america
1195	q(1668)->y	0.000498487	United States	2020-03-30	north america
1207	p(1558)->w	0.000498487	United States	2020-03-30	north america
1212	a(293)->q	0.000498487	United States	2020-03-30	north america
1213	t(11)->e	0.000498487	United States	2020-03-30	north america
1214	r(558)->e	0.000498487	United States	2020-03-30	north america
1215	p(302)->f	0.000498487	United States	2020-03-30	north america
1216	l(1432)->e	0.000498487	United States	2020-03-30	north america
1222	g(17)->l	0.000498487	United States	2020-03-30	north america
1224	p(993)->g	0.000498487	United States	2020-03-30	north america
1226	a(1512)->q	0.000498487	United States	2020-03-30	north america
1227	y(1323)->r	0.000498487	United States	2020-03-30	north america
1229	l(142)->d	0.000498487	United States	2020-03-30	north america
1232	q(1014)->g	0.000498487	United States	2020-03-30	north america
1233	d(1148)->k	0.000498487	United States	2020-03-30	north america
1234	e(113)->y	0.000498487	United States	2020-03-30	north america
1239	d(32)->v	0.000498487	United States	2020-03-30	north america
1241	q(1360)->t	0.000498487	United States	2020-03-30	north america
1245	h(298)->a	0.000498487	United States	2020-03-30	north america
1249	v(1609)->c	0.000498487	United States	2020-03-30	north america
1254	t(1783)->e	0.000498487	United States	2020-03-30	north america
1256	a(889)->l	0.000498487	United States	2020-03-30	north america
1257	g(490)->i	0.000498487	United States	2020-03-30	north america
1263	y(467)->t	0.000498487	United States	2020-03-30	north america
1265	e(1008)->t	0.000498487	United States	2020-03-30	north america
1267	e(812)->s	0.000498487	United States	2020-03-30	north america
1270	i(1380)->n	0.000498487	United States	2020-03-30	north america
1272	q(960)->y	0.000498487	United States	2020-03-30	north america
1273	m(571)->k	0.000498487	United States	2020-03-30	north america
1276	c(531)->i	0.000498487	United States	2020-03-30	north america
1280	l(1034)->e	0.000498487	United States	2020-03-30	north america
1284	t(1937)->l	0.000498487	United States	2020-03-30	north america
1290	k(1170)->n	0.000498487	United States	2020-03-30	north america
1293	g(8)->e	0.000498487	United States	2020-03-30	north america
1294	s(1656)->d	0.000498487	United States	2020-03-30	north america
1302	n(434)->l	0.000498487	United States	2020-03-30	north america
1304	g(551)->k	0.000498487	United States	2020-03-30	north america
1307	n(1552)->a	0.000498487	United States	2020-03-30	north america
1308	f(1049)->d	0.000498487	United States	2020-03-30	north america
1309	l(616)->y	0.000498487	United States	2020-03-30	north america
1313	s(1479)->k	0.000498487	United States	2020-03-30	north america
1316	r(1653)->y	0.000498487	United States	2020-03-30	north america
1317	l(1096)->c	0.000498487	United States	2020-03-30	north america
1319	p(1101)->f	0.000498487	United States	2020-03-30	north america
1324	v(21)->c	0.000498487	United States	2020-03-30	north america
1327	y(1579)->r	0.000498487	United States	2020-03-30	north america
1331	a(1151)->h	0.000498487	United States	2020-03-30	north america
1335	q(16)->v	0.000498487	United States	2020-03-30	north america
1337	l(27)->e	0.000498487	United States	2020-03-30	north america
1341	e(1863)->i	0.000498487	United States	2020-03-30	north america
1342	k(1628)->f	0.000498487	United States	2020-03-30	north america
1344	a(254)->y	0.000498487	United States	2020-03-30	north america
1346	v(1580)->n	0.000498487	United States	2020-03-30	north america
1349	y(605)->l	0.000498487	United States	2020-03-30	north america
1350	e(143)->w	0.000498487	United States	2020-03-30	north america
1352	l(728)->e	0.000498487	United States	2020-03-30	north america
1354	f(800)->h	0.000498487	United States	2020-03-30	north america
1356	l(744)->h	0.000498487	United States	2020-03-30	north america
1358	i(537)->w	0.000498487	United States	2020-03-30	north america
1363	g(1043)->p	0.000498487	United States	2020-03-30	north america
1365	f(360)->e	0.000498487	United States	2020-03-30	north america
1374	c(1852)->l	0.000498487	United States	2020-03-30	north america
1383	y(1686)->v	0.000498487	United States	2020-03-30	north america
1385	e(566)->i	0.000498487	United States	2020-03-30	north america
1386	r(1613)->n	0.000498487	United States	2020-03-30	north america
1387	l(570)->y	0.000498487	United States	2020-03-30	north america
1389	g(518)->y	0.000498487	United States	2020-03-30	north america
1391	c(900)->f	0.000498487	United States	2020-03-30	north america
1393	l(1027)->i	0.000498487	United States	2020-03-30	north america
1394	n(854)->f	0.000498487	United States	2020-03-30	north america
1396	n(1890)->r	0.000498487	United States	2020-03-30	north america
1399	l(742)->n	0.000498487	United States	2020-03-30	north america
1401	g(826)->n	0.000498487	United States	2020-03-30	north america
1403	t(612)->m	0.000498487	United States	2020-03-30	north america
1404	y(693)->k	0.000498487	United States	2020-03-30	north america
1406	l(1126)->d	0.000498487	United States	2020-03-30	north america
1410	f(1703)->n	0.000498487	United States	2020-03-30	north america
1413	s(1615)->n	0.000498487	United States	2020-03-30	north america
1419	f(1415)->g	0.000498487	United States	2020-03-30	north america
1424	s(343)->d	0.000498487	United States	2020-03-30	north america
1426	q(1530)->w	0.000498487	United States	2020-03-30	north america
1428	l(1195)->e	0.000498487	United States	2020-03-30	north america
1436	l(1480)->w	0.000498487	United States	2020-03-30	north america
1438	y(1595)->r	0.000498487	United States	2020-03-30	north america
1441	g(1032)->y	0.000498487	United States	2020-03-30	north america
1442	f(1540)->p	0.000498487	United States	2020-03-30	north america
1445	l(979)->e	0.000498487	United States	2020-03-30	north america
1446	d(1726)->s	0.000498487	United States	2020-03-30	north america
1448	t(520)->l	0.000498487	United States	2020-03-30	north america
1450	s(1648)->t	0.000498487	United States	2020-03-30	north america
1456	e(1732)->p	0.000498487	United States	2020-03-30	north america
1458	l(895)->t	0.000498487	United States	2020-03-30	north america
1461	y(1513)->l	0.000498487	United States	2020-03-30	north america
1462	v(15)->k	0.000498487	United States	2020-03-30	north america
1463	y(1050)->g	0.000498487	United States	2020-03-30	north america
1464	f(1405)->g	0.000498487	United States	2020-03-30	north america
1466	l(1295)->n	0.000498487	United States	2020-03-30	north america
1467	d(879)->l	0.000498487	United States	2020-03-30	north america
1468	f(1640)->q	0.000498487	United States	2020-03-30	north america
1470	m(1593)->g	0.000498487	United States	2020-03-30	north america
1473	l(437)->d	0.000498487	United States	2020-03-30	north america
1474	k(1131)->v	0.000498487	United States	2020-03-30	north america
1476	y(772)->k	0.000498487	United States	2020-03-30	north america
1480	m(989)->s	0.000498487	United States	2020-03-30	north america
1482	v(756)->q	0.000498487	United States	2020-03-30	north america
1486	t(261)->l	0.000498487	United States	2020-03-30	north america
1487	c(1473)->i	0.000498487	United States	2020-03-30	north america
1488	k(1838)->m	0.000498487	United States	2020-03-30	north america
1491	c(1470)->t	0.000498487	United States	2020-03-30	north america
1495	l(194)->g	0.000498487	United States	2020-03-30	north america
1502	n(1621)->t	0.000498487	United States	2020-03-30	north america
1504	l(1500)->r	0.000498487	United States	2020-03-30	north america
1505	l(1168)->k	0.000498487	United States	2020-03-30	north america
1506	d(1095)->v	0.000498487	United States	2020-03-30	north america
1507	v(1651)->s	0.000498487	United States	2020-03-30	north america
1509	r(1930)->v	0.000498487	United States	2020-03-30	north america
1511	n(1896)->a	0.000498487	United States	2020-03-30	north america
1513	w(1545)->v	0.000498487	United States	2020-03-30	north america
1515	f(535)->v	0.000498487	United States	2020-03-30	north america
1518	l(538)->n	0.000498487	United States	2020-03-30	north america
1521	s(848)->q	0.000498487	United States	2020-03-30	north america
1522	v(653)->y	0.000498487	United States	2020-03-30	north america
1523	t(1501)->f	0.000498487	United States	2020-03-30	north america
1530	l(287)->n	0.000498487	United States	2020-03-30	north america
1534	f(1110)->g	0.000498487	United States	2020-03-30	north america
1536	w(851)->e	0.000498487	United States	2020-03-30	north america
1541	k(1390)->l	0.000498487	United States	2020-03-30	north america
1542	n(224)->a	0.000498487	United States	2020-03-30	north america
1544	f(683)->q	0.000498487	United States	2020-03-30	north america
1545	r(885)->t	0.000498487	United States	2020-03-30	north america
1548	y(42)->a	0.000498487	United States	2020-03-30	north america
1551	l(651)->n	0.000498487	United States	2020-03-30	north america
1553	s(269)->l	0.000498487	United States	2020-03-30	north america
1554	l(79)->k	0.000498487	United States	2020-03-30	north america
1555	f(1687)->n	0.000498487	United States	2020-03-30	north america
1559	l(1758)->y	0.000498487	United States	2020-03-30	north america
1560	v(553)->m	0.000498487	United States	2020-03-30	north america
1561	t(567)->q	0.000498487	United States	2020-03-30	north america
1563	p(572)->g	0.000498487	United States	2020-03-30	north america
1564	y(507)->k	0.000498487	United States	2020-03-30	north america
1569	y(511)->k	0.000498487	United States	2020-03-30	north america
1570	c(1114)->p	0.000498487	United States	2020-03-30	north america
1572	l(1299)->w	0.000498487	United States	2020-03-30	north america
1575	t(1517)->y	0.000498487	United States	2020-03-30	north america
1579	n(1598)->f	0.000498487	United States	2020-03-30	north america
1582	l(1486)->g	0.000498487	United States	2020-03-30	north america
1590	y(1009)->l	0.000498487	United States	2020-03-30	north america
1592	f(824)->q	0.000498487	United States	2020-03-30	north america
1594	a(894)->e	0.000498487	United States	2020-03-30	north america
1595	g(596)->a	0.000498487	United States	2020-03-30	north america
1598	c(893)->r	0.000498487	United States	2020-03-30	north america
1599	y(817)->t	0.000498487	United States	2020-03-30	north america
1603	g(1016)->l	0.000498487	United States	2020-03-30	north america
1607	c(969)->v	0.000498487	United States	2020-03-30	north america
1608	g(1068)->n	0.000498487	United States	2020-03-30	north america
1609	t(552)->l	0.000498487	United States	2020-03-30	north america
1615	q(1092)->f	0.000498487	United States	2020-03-30	north america
1616	s(449)->y	0.000498487	United States	2020-03-30	north america
1620	q(1749)->e	0.000498487	United States	2020-03-30	north america
1626	l(495)->g	0.000498487	United States	2020-03-30	north america
1629	d(1478)->f	0.000498487	United States	2020-03-30	north america
1630	n(544)->a	0.000498487	United States	2020-03-30	north america
1637	k(1138)->h	0.000498487	United States	2020-03-30	north america
1639	e(685)->t	0.000498487	United States	2020-03-30	north america
1641	g(443)->l	0.000498487	United States	2020-03-30	north america
1644	g(783)->y	0.000498487	United States	2020-03-30	north america
1649	y(1776)->l	0.000498487	United States	2020-03-30	north america
1652	y(607)->e	0.000498487	United States	2020-03-30	north america
1654	f(1003)->i	0.000498487	United States	2020-03-30	north america
1655	a(1620)->d	0.000498487	United States	2020-03-30	north america
1657	q(866)->a	0.000498487	United States	2020-03-30	north america
1658	t(1057)->d	0.000498487	United States	2020-03-30	north america
1660	f(1536)->v	0.000498487	United States	2020-03-30	north america
1661	y(317)->i	0.000498487	United States	2020-03-30	north america
1665	y(438)->i	0.000498487	United States	2020-03-30	north america
1668	g(1611)->l	0.000498487	United States	2020-03-30	north america
1671	w(1548)->y	0.000498487	United States	2020-03-30	north america
1679	q(1490)->e	0.000498487	United States	2020-03-30	north america
1690	n(1882)->f	0.000498487	United States	2020-03-30	north america
1691	h(1630)->s	0.000498487	United States	2020-03-30	north america
1692	r(1599)->y	0.000498487	United States	2020-03-30	north america
1696	y(1082)->q	0.000498487	United States	2020-03-30	north america
1698	w(1632)->e	0.000498487	United States	2020-03-30	north america
1699	g(1623)->c	0.000498487	Australia	2020-03-24	oceania
1700	g(1945)->l	0.000498487	United States	2020-03-30	north america
1701	a(1886)->s	0.000498487	United States	2020-03-30	north america
1704	t(1607)->g	0.000498487	United States	2020-03-30	north america
1705	c(1594)->v	0.000498487	United States	2020-03-30	north america
1707	c(1637)->l	0.000498487	United States	2020-03-30	north america
1709	c(1627)->t	0.000498487	United States	2020-03-30	north america
1710	c(1591)->v	0.000498487	United States	2020-03-30	north america
1714	r(1602)->a	0.000498487	United States	2020-03-30	north america
1715	g(1871)->h	0.000498487	United States	2020-03-30	north america
1716	c(1634)->a	0.000498487	United States	2020-03-30	north america
1717	t(1858)->c	0.000498487	United States	2020-03-30	north america
1719	n(1633)->v	0.000498487	United States	2020-03-30	north america
1721	f(1900)->n	0.000498487	United States	2020-03-30	north america
1723	w(1895)->s	0.000498487	United States	2020-03-30	north america
1724	c(1586)->e	0.000498487	United States	2020-03-30	north america
1726	l(863)->y	0.000498487	United States	2020-03-30	north america
1729	n(1853)->g	0.000498487	United States	2020-03-30	north america
1730	g(1622)->f	0.000498487	United States	2020-03-30	north america
1733	y(634)->k	0.000498487	United States	2020-03-30	north america
1734	a(316)->g	0.000498487	United States	2020-03-30	north america
1736	c(1731)->q	0.000498487	United States	2020-03-30	north america
1738	e(420)->y	0.000498487	United States	2020-03-30	north america
1742	v(1935)->k	0.000498487	United States	2020-03-30	north america
1743	v(1724)->y	0.000498487	United States	2020-03-30	north america
1752	k(1060)->l	0.000498487	United States	2020-03-30	north america
1753	g(700)->y	0.000498487	United States	2020-03-30	north america
1754	f(1646)->n	0.000498487	United States	2020-03-30	north america
1755	t(673)->g	0.000498487	United States	2020-03-30	north america
1757	d(1654)->i	0.000498487	United States	2020-03-30	north america
1762	l(1857)->d	0.000498487	United States	2020-03-30	north america
1763	l(331)->d	0.000498487	United States	2020-03-30	north america
1764	k(677)->d	0.000498487	United States	2020-03-30	north america
1770	y(1566)->d	0.000498487	United States	2020-03-30	north america
1776	p(1076)->i	0.000498487	United States	2020-03-30	north america
1778	v(1563)->h	0.000498487	United States	2020-03-30	north america
1780	t(1046)->y	0.000498487	United States	2020-03-30	north america
1786	e(559)->t	0.000498487	United States	2020-03-30	north america
1790	y(899)->l	0.000498487	United States	2020-03-30	north america
1791	l(461)->t	0.000498487	United States	2020-03-30	north america
1793	y(588)->f	0.000498487	United States	2020-03-30	north america
1798	t(509)->v	0.000498487	United States	2020-03-30	north america
1799	y(840)->l	0.000498487	United States	2020-03-30	north america
1800	y(519)->i	0.000498487	United States	2020-03-30	north america
1801	s(990)->e	0.000498487	United States	2020-03-30	north america
1815	l(1907)->t	0.000498487	United States	2020-03-30	north america
202	a(1279)->r	0.000498381	United States	2020-03-30	north america
309	p(1237)->g	0.000498381	United States	2020-03-30	north america
371	t(763)->l	0.000498381	United States	2020-03-30	north america
377	t(1429)->g	0.000498381	United States	2020-03-30	north america
411	k(1943)->v	0.000498381	United States	2020-03-30	north america
432	a(1)->k	0.000498381	United States	2020-03-30	north america
435	d(1761)->t	0.000498381	United States	2020-03-30	north america
449	q(1756)->d	0.000498381	United States	2020-03-30	north america
450	s(1265)->d	0.000498381	United States	2020-03-30	north america
451	t(451)->v	0.000498381	United States	2020-03-30	north america
454	v(1824)->q	0.000498381	United States	2020-03-30	north america
461	t(1379)->f	0.000498381	United States	2020-03-30	north america
501	k(525)->s	0.000498381	United States	2020-03-30	north america
518	v(228)->y	0.000498381	United States	2020-03-30	north america
524	d(807)->l	0.000498381	United States	2020-03-30	north america
528	n(1713)->c	0.000498381	United States	2020-03-30	north america
530	e(1450)->i	0.000498381	United States	2020-03-30	north america
560	v(267)->c	0.000498381	United States	2020-03-30	north america
571	t(1026)->p	0.000498381	United States	2020-03-30	north america
572	h(1020)->s	0.000498381	United States	2020-03-30	north america
588	a(1803)->q	0.000498381	United States	2020-03-30	north america
592	v(1315)->s	0.000498381	United States	2020-03-30	north america
600	e(796)->f	0.000498381	United States	2020-03-30	north america
603	r(345)->n	0.000498381	United States	2020-03-30	north america
608	t(1492)->f	0.000498381	United States	2020-03-30	north america
637	a(664)->h	0.000498381	United States	2020-03-30	north america
638	i(483)->k	0.000498381	United States	2020-03-30	north america
639	s(582)->y	0.000498381	United States	2020-03-30	north america
652	k(1260)->m	0.000498381	United States	2020-03-30	north america
656	v(811)->m	0.000498381	United States	2020-03-30	north america
659	e(746)->q	0.000498381	United States	2020-03-30	north america
670	v(1862)->h	0.000498381	United States	2020-03-30	north america
678	k(314)->s	0.000498381	United States	2020-03-30	north america
687	d(1122)->t	0.000498381	United States	2020-03-30	north america
699	p(1662)->n	0.000498381	United States	2020-03-30	north america
705	y(1463)->d	0.000498381	United States	2020-03-30	north america
736	v(304)->q	0.000498381	United States	2020-03-30	north america
737	c(1223)->k	0.000498381	United States	2020-03-30	north america
741	r(649)->a	0.000498381	United States	2020-03-30	north america
758	g(713)->e	0.000498381	United States	2020-03-30	north america
762	v(34)->e	0.000498381	United States	2020-03-30	north america
765	s(1817)->e	0.000498381	United States	2020-03-30	north america
782	k(711)->d	0.000498381	United States	2020-03-30	north america
796	f(1355)->k	0.000498381	United States	2020-03-30	north america
820	d(853)->k	0.000498381	United States	2020-03-30	north america
829	d(924)->t	0.000498381	United States	2020-03-30	north america
837	g(777)->h	0.000498381	United States	2020-03-30	north america
841	t(913)->n	0.000498381	United States	2020-03-30	north america
852	l(781)->t	0.000498381	United States	2020-03-30	north america
878	v(1388)->s	0.000498381	United States	2020-03-30	north america
900	y(1013)->d	0.000498381	United States	2020-03-30	north america
908	s(371)->p	0.000498381	United States	2020-03-30	north america
921	e(37)->c	0.000498381	United States	2020-03-30	north america
928	t(835)->d	0.000498381	United States	2020-03-30	north america
965	k(1624)->a	0.000498381	United States	2020-03-30	north america
968	p(662)->e	0.000498381	United States	2020-03-30	north america
1010	w(1498)->f	0.000498381	United States	2020-03-30	north america
1015	y(356)->e	0.000498381	United States	2020-03-30	north america
1029	n(1454)->v	0.000498381	United States	2020-03-30	north america
1030	f(1107)->q	0.000498381	United States	2020-03-30	north america
1039	n(1805)->f	0.000498381	United States	2020-03-30	north america
1047	v(1834)->c	0.000498381	United States	2020-03-30	north america
1049	n(1178)->w	0.000498381	United States	2020-03-30	north america
1074	f(1207)->d	0.000498381	United States	2020-03-30	north america
1089	v(910)->r	0.000498381	United States	2020-03-30	north america
1096	q(704)->n	0.000498381	United States	2020-03-30	north america
1098	n(36)->a	0.000498381	United States	2020-03-30	north america
1122	v(1139)->y	0.000498381	United States	2020-03-30	north america
1140	s(1781)->e	0.000498381	United States	2020-03-30	north america
1150	t(1090)->d	0.000498381	United States	2020-03-30	north america
1165	g(691)->f	0.000498381	United States	2020-03-30	north america
1173	q(311)->p	0.000498381	United States	2020-03-30	north america
1179	l(1752)->v	0.000498381	United States	2020-03-30	north america
1209	y(536)->s	0.000498381	United States	2020-03-30	north america
1237	k(1577)->y	0.000498381	United States	2020-03-30	north america
1242	e(565)->t	0.000498381	United States	2020-03-30	north america
1244	g(1727)->q	0.000498381	United States	2020-03-30	north america
1247	h(1169)->p	0.000498381	United States	2020-03-30	north america
1250	d(1153)->p	0.000498381	United States	2020-03-30	north america
1260	k(1083)->p	0.000498381	United States	2020-03-30	north america
1269	g(590)->t	0.000498381	United States	2020-03-30	north america
1287	f(1364)->k	0.000498381	United States	2020-03-30	north america
1310	i(591)->s	0.000498381	United States	2020-03-30	north america
1312	d(599)->i	0.000498381	United States	2020-03-30	north america
1315	f(1141)->p	0.000498381	United States	2020-03-30	north america
1330	f(1572)->t	0.000498381	United States	2020-03-30	north america
1336	l(897)->s	0.000498381	United States	2020-03-30	north america
1338	s(1644)->p	0.000498381	United States	2020-03-30	north america
1357	k(1497)->l	0.000498381	United States	2020-03-30	north america
1360	c(285)->n	0.000498381	United States	2020-03-30	north america
1364	k(751)->s	0.000498381	United States	2020-03-30	north america
1367	l(858)->a	0.000498381	United States	2020-03-30	north america
1371	g(601)->t	0.000498381	United States	2020-03-30	north america
1373	y(780)->k	0.000498381	United States	2020-03-30	north america
1375	i(1663)->g	0.000498381	United States	2020-03-30	north america
1378	q(1910)->t	0.000498381	United States	2020-03-30	north america
1379	a(884)->k	0.000498381	United States	2020-03-30	north america
1405	k(1909)->a	0.000498381	United States	2020-03-30	north america
1409	v(482)->r	0.000498381	United States	2020-03-30	north america
1415	k(788)->d	0.000498381	United States	2020-03-30	north america
1418	k(1917)->v	0.000498381	United States	2020-03-30	north america
1423	a(645)->d	0.000498381	United States	2020-03-30	north america
1500	i(584)->a	0.000498381	United States	2020-03-30	north america
1508	d(909)->k	0.000498381	United States	2020-03-30	north america
1533	e(1696)->t	0.000498381	United States	2020-03-30	north america
1535	s(540)->r	0.000498381	United States	2020-03-30	north america
1557	g(1011)->c	0.000498381	United States	2020-03-30	north america
1565	q(514)->k	0.000498381	United States	2020-03-30	north america
1585	l(832)->k	0.000498381	United States	2020-03-30	north america
1593	y(1055)->e	0.000498381	United States	2020-03-30	north america
1602	l(65)->s	0.000498381	United States	2020-03-30	north america
1604	f(1780)->a	0.000498381	United States	2020-03-30	north america
1632	f(604)->d	0.000498381	United States	2020-03-30	north america
1634	d(1667)->l	0.000498381	United States	2020-03-30	north america
1638	t(636)->p	0.000498381	United States	2020-03-30	north america
1672	d(1850)->r	0.000498381	United States	2020-03-30	north america
1673	n(1854)->a	0.000498381	United States	2020-03-30	north america
1680	n(1860)->a	0.000498381	United States	2020-03-30	north america
1731	q(1931)->n	0.000498381	United States	2020-03-30	north america
1732	y(1742)->s	0.000498381	United States	2020-03-30	north america
1739	l(1418)->m	0.000498381	United States	2020-03-30	north america
1745	f(1520)->v	0.000498381	United States	2020-03-30	north america
1746	d(78)->f	0.000498381	United States	2020-03-30	north america
1747	l(499)->n	0.000498381	United States	2020-03-30	north america
1758	l(344)->k	0.000498381	United States	2020-03-30	north america
1783	f(1519)->a	0.000498381	United States	2020-03-30	north america
1789	s(1402)->v	0.000498381	United States	2020-03-30	north america
1803	i(1874)->a	0.000498381	United States	2020-03-30	north america
1809	d(1827)->i	0.000498381	United States	2020-03-30	north america
260	h(323)->i	0.000498274	United States	2020-03-30	north america
271	g(1447)->t	0.000498274	United States	2020-03-30	north america
284	v(1786)->k	0.000498274	United States	2020-03-30	north america
301	g(301)->n	0.000498274	United States	2020-03-30	north america
332	a(338)->y	0.000498274	United States	2020-03-30	north america
351	q(764)->d	0.000498274	United States	2020-03-30	north america
393	a(1310)->l	0.000498274	United States	2020-03-30	north america
405	e(545)->h	0.000498274	United States	2020-03-30	north america
442	k(487)->d	0.000498274	United States	2020-03-30	north america
531	g(334)->r	0.000498274	United States	2020-03-30	north america
607	a(562)->i	0.000498274	United States	2020-03-30	north america
625	t(1238)->d	0.000498274	United States	2020-03-30	north america
676	a(1324)->c	0.000498274	United States	2020-03-30	north america
691	q(152)->v	0.000498274	United States	2020-03-30	north america
727	h(249)->v	0.000498274	United States	2020-03-30	north america
732	a(1120)->k	0.000498274	United States	2020-03-30	north america
933	v(628)->r	0.000498274	United States	2020-03-30	north america
939	v(1583)->t	0.000498274	United States	2020-03-30	north america
941	i(77)->e	0.000498274	United States	2020-03-30	north america
944	v(404)->t	0.000498274	United States	2020-03-30	north america
959	s(100)->c	0.000498274	United States	2020-03-30	north america
960	c(926)->l	0.000498274	United States	2020-03-30	north america
984	y(129)->t	0.000498274	United States	2020-03-30	north america
1034	v(1811)->e	0.000498274	United States	2020-03-30	north america
1094	y(131)->a	0.000498274	United States	2020-03-30	north america
1100	k(935)->m	0.000498274	United States	2020-03-30	north america
1112	k(1199)->g	0.000498274	United States	2020-03-30	north america
1141	a(949)->i	0.000498274	United States	2020-03-30	north america
1149	n(1264)->v	0.000498274	United States	2020-03-30	north america
1153	k(973)->a	0.000498274	United States	2020-03-30	north america
1274	v(786)->p	0.000498274	United States	2020-03-30	north america
1279	f(90)->p	0.000498274	United States	2020-03-30	north america
1303	v(12)->r	0.000498274	United States	2020-03-30	north america
1322	q(842)->t	0.000498274	United States	2020-03-30	north america
1332	l(257)->t	0.000498274	United States	2020-03-30	north america
1359	f(1496)->i	0.000498274	United States	2020-03-30	north america
1380	v(843)->a	0.000498274	United States	2020-03-30	north america
1431	f(336)->n	0.000498274	United States	2020-03-30	north america
1484	s(1744)->v	0.000498274	United States	2020-03-30	north america
1485	p(1093)->k	0.000498274	United States	2020-03-30	north america
1510	y(801)->t	0.000498274	United States	2020-03-30	north america
1600	s(984)->t	0.000498274	United States	2020-03-30	north america
1611	f(606)->n	0.000498274	United States	2020-03-30	north america
1628	l(1167)->y	0.000498274	United States	2020-03-30	north america
1636	n(669)->i	0.000498274	United States	2020-03-30	north america
1640	f(25)->t	0.000498274	United States	2020-03-30	north america
1676	l(1753)->k	0.000498274	United States	2020-03-30	north america
1708	e(1905)->k	0.000498274	United States	2020-03-30	north america
1725	d(1869)->k	0.000498274	United States	2020-03-30	north america
267	n(1778)->a	0.000498167	United States	2020-03-30	north america
306	p(778)->e	0.000498167	United States	2020-03-30	north america
308	p(278)->c	0.000498167	United States	2020-03-30	north america
354	l(151)->t	0.000498167	United States	2020-03-30	north america
433	a(450)->i	0.000498167	United States	2020-03-30	north america
535	v(1069)->s	0.000498167	United States	2020-03-30	north america
538	t(1203)->l	0.000498167	United States	2020-03-30	north america
575	v(1673)->g	0.000498167	United States	2020-03-30	north america
604	l(46)->t	0.000498167	United States	2020-03-30	north america
690	y(718)->d	0.000498167	United States	2020-03-30	north america
722	k(1290)->g	0.000498167	United States	2020-03-30	north america
733	v(56)->p	0.000498167	United States	2020-03-30	north america
735	k(379)->i	0.000498167	United States	2020-03-30	north america
863	e(115)->t	0.000498167	United States	2020-03-30	north america
870	k(413)->l	0.000498167	United States	2020-03-30	north america
885	h(1698)->g	0.000498167	United States	2020-03-30	north america
932	l(1553)->s	0.000498167	United States	2020-03-30	north america
989	q(172)->v	0.000498167	United States	2020-03-30	north america
1093	k(1186)->s	0.000498167	United States	2020-03-30	north america
1157	l(632)->s	0.000498167	United States	2020-03-30	north america
1187	d(28)->l	0.000498167	United States	2020-03-30	north america
1197	n(1398)->l	0.000498167	United States	2020-03-30	north america
1253	g(638)->t	0.000498167	United States	2020-03-30	north america
1306	k(1923)->a	0.000498167	United States	2020-03-30	north america
1353	l(98)->g	0.000498167	United States	2020-03-30	north america
1552	q(266)->s	0.000498167	United States	2020-03-30	north america
1584	l(803)->d	0.000498167	United States	2020-03-30	north america
1614	d(1825)->s	0.000498167	United States	2020-03-30	north america
1622	w(555)->v	0.000498167	United States	2020-03-30	north america
1627	p(631)->r	0.000498167	United States	2020-03-30	north america
1635	n(760)->p	0.000498167	United States	2020-03-30	north america
1648	c(856)->p	0.000498167	United States	2020-03-30	north america
1663	k(1084)->y	0.000498167	United States	2020-03-30	north america
1669	y(1743)->d	0.000498167	United States	2020-03-30	north america
1682	r(1564)->v	0.000498167	United States	2020-03-30	north america
1740	l(672)->a	0.000498167	United States	2020-03-30	north america
1768	e(1829)->v	0.000498167	United States	2020-03-30	north america
328	d(178)->m	0.000498061	United States	2020-03-30	north america
391	k(902)->h	0.000498061	United States	2020-03-30	north america
431	c(55)->t	0.000498061	United States	2020-03-30	north america
610	y(246)->a	0.000498061	United States	2020-03-30	north america
655	d(1219)->p	0.000498061	United States	2020-03-30	north america
798	s(83)->h	0.000498061	United States	2020-03-30	north america
807	y(1444)->t	0.000498061	United States	2020-03-30	north america
836	l(761)->t	0.000498061	United States	2020-03-30	north america
978	e(1232)->t	0.000498061	United States	2020-03-30	north america
1031	v(1933)->w	0.000498061	United States	2020-03-30	north america
1071	e(130)->s	0.000498061	United States	2020-03-30	north america
1133	v(188)->e	0.000498061	United States	2020-03-30	north america
1138	f(1161)->a	0.000498061	United States	2020-03-30	north america
1171	r(1193)->k	0.000498061	United States	2020-03-30	north america
1176	k(1155)->v	0.000498061	United States	2020-03-30	north america
1271	y(671)->l	0.000498061	United States	2020-03-30	north america
1296	l(561)->a	0.000498061	United States	2020-03-30	north america
1514	k(1831)->g	0.000498061	United States	2020-03-30	north america
1516	t(629)->y	0.000498061	United States	2020-03-30	north america
1517	w(161)->n	0.000498061	United States	2020-03-30	north america
1571	l(247)->m	0.000498061	United States	2020-03-30	north america
1581	l(162)->q	0.000498061	United States	2020-03-30	north america
1643	h(637)->a	0.000498061	United States	2020-03-30	north america
1675	i(1647)->p	0.000498061	United States	2020-03-30	north america
1781	l(846)->t	0.000498061	United States	2020-03-30	north america
226	s(1197)->a	0.000497954	United States	2020-03-30	north america
302	t(976)->a	0.000497954	United States	2020-03-30	north america
553	a(602)->l	0.000497954	United States	2020-03-30	north america
647	a(260)->p	0.000497954	United States	2020-03-30	north america
794	e(731)->t	0.000497954	United States	2020-03-30	north america
873	y(107)->p	0.000497954	United States	2020-03-30	north america
901	f(709)->h	0.000497954	United States	2020-03-30	north america
902	l(368)->a	0.000497954	United States	2020-03-30	north america
1085	q(157)->g	0.000497954	United States	2020-03-30	north america
1101	l(1718)->a	0.000497954	United States	2020-03-30	north america
1275	q(66)->m	0.000497954	United States	2020-03-30	north america
1681	l(1655)->v	0.000497954	United States	2020-03-30	north america
1688	t(755)->g	0.000497954	United States	2020-03-30	north america
1750	k(367)->i	0.000497954	United States	2020-03-30	north america
1797	f(986)->t	0.000497954	United States	2020-03-30	north america
742	f(1823)->h	0.000497848	United States	2020-03-30	north america
942	v(1385)->p	0.000497848	United States	2020-03-30	north america
1069	i(1751)->a	0.000497848	United States	2020-03-30	north america
1529	g(706)->t	0.000497848	United States	2020-03-30	north america
1713	g(1944)->f	0.000497848	United States	2020-03-30	north america
1036	q(128)->a	0.000497741	United States	2020-03-30	north america
1460	f(1659)->t	0.000497741	United States	2020-03-30	north america
1527	c(1748)->a	0.000497741	United States	2020-03-30	north america
1355	k(1728)->l	0.000497635	United States	2020-03-30	north america
1617	w(1174)->i	0.000497635	United States	2020-03-30	north america
1645	c(1876)->i	0.000497635	United States	2020-03-30	north america
1769	l(478)->a	0.000497635	United States	2020-03-30	north america
315	i(967)->p	0.000497528	United States	2020-03-30	north america
456	e(1270)->t	0.000497528	United States	2020-03-30	north america
565	n(305)->h	0.000497528	United States	2020-03-30	north america
1202	k(294)->l	0.000497528	United States	2020-03-30	north america
1621	y(1018)->t	0.000497528	United States	2020-03-30	north america
1659	y(668)->t	0.000497528	United States	2020-03-30	north america
276	d(163)->t	0.000497422	United States	2020-03-30	north america
1802	l(1903)->p	0.000497422	United States	2020-03-30	north america
337	c(1015)->a	0.000497315	United States	2020-03-30	north america
339	v(1770)->m	0.000497315	United States	2020-03-30	north america
1129	y(952)->t	0.000497315	United States	2020-03-30	north america
1252	f(918)->t	0.000497315	United States	2020-03-30	north america
1597	y(213)->a	0.000497315	United States	2020-03-30	north america
385	p(1442)->i	0.000497208	United States	2020-03-30	north america
1432	w(1190)->d	0.000497208	United States	2020-03-30	north america
1759	k(1182)->p	0.000497208	United States	2020-03-30	north america
641	s(377)->p	0.000497102	United States	2020-03-30	north america
784	i(1289)->h	0.000497102	United States	2020-03-30	north america
1186	k(1267)->s	0.000497102	United States	2020-03-30	north america
778	n(319)->g	0.000496889	United States	2020-03-30	north america
980	f(753)->t	0.000496676	United States	2020-03-30	north america
1278	e(681)->s	0.000496676	United States	2020-03-30	north america
729	d(1256)->h	0.000496569	United States	2020-03-30	north america
895	v(950)->p	0.000496569	United States	2020-03-30	north america
394	f(123)->p	0.000496036	United States	2020-03-30	north america
396	s(1333)->m	0.000496036	United States	2020-03-30	north america
1472	l(1812)->t	0.000495717	United States	2020-03-30	north america
1606	q(878)->i	0.000495717	United States	2020-03-30	north america
207	p(67)->a	0.000495397	United States	2020-03-30	north america
555	g(1451)->p	0.000493266	United States	2020-03-30	north america
1264	g(470)->a	0.000493266	United States	2020-03-30	north america
314	a(256)->v	0.000488684	Netherlands	2020-01-01	europe
1417	d(471)->s	0.000475151	Indonesia	2022-02-12	asia
1806	k(362)->q	0.000474831	United States	2020-03-30	north america
268	i(385)->s	0.000454052	United States	2020-03-30	north america
883	k(945)->n	0.000439879	Canada	2020-03-23	north america
1528	l(198)->f	0.000434445	England	2020-01-01	europe
1766	t(1072)->i	0.000422403	England	2020-01-01	europe
1812	v(635)->i	0.000399173	South Africa	2020-10-15	africa
1811	t(1251)->i	0.000397042	Qatar	2020-03-27	asia
1314	a(1262)->v	0.000390009	United States	2020-03-15	north america
1814	t(1180)->i	0.000377861	Netherlands	2020-01-01	europe
1775	a(1800)->v	0.000358361	France	2020-01-01	europe
1807	t(186)->i	0.00031968	United States	2020-03-21	north america
1813	t(199)->i	0.000317229	Netherlands	2020-01-01	europe
1818	v(50)->l	0.000295171	Brazil	2020-03-09	south america
1792	s(1699)->f	0.000289204	Canada	2020-03-01	north america
1821	a(813)->v	0.000257449	South Africa	2020-01-01	africa
1220	e(387)->d	0.000256809	England	2020-03-21	europe
1826	m(1529)->i	0.000243489	France	2020-05-08	europe
1420	g(76)->d	0.000237842	Lebanon	2020-01-10	asia
1810	d(1481)->e	0.000229637	Italy	2020-06-06	europe
1816	v(747)->a	0.000229317	England	2020-04-16	europe
1848	s(1571)->l	0.000223136	Canada	2020-03-30	north america
1822	s(148)->f	0.000200972	Greece	2020-01-01	europe
1819	v(202)->i	0.000194578	Thailand	2020-03-21	asia
1823	v(170)->i	0.000184988	England	2020-07-30	europe
1820	e(1252)->k	0.000177316	Switzerland	2020-04-08	europe
1842	n(244)->s	0.00016293	United States	2020-03-18	north america
1879	t(492)->i	0.000161332	England	2020-01-01	europe
1886	l(313)->f	0.000158135	England	2020-01-01	europe
1835	g(946)->s	0.000157602	United States	2020-03-22	north america
1846	i(1541)->v	0.000156963	Canada	2020-04-17	north america
1829	i(1239)->t	0.000154405	France	2020-01-01	europe
1839	v(1777)->i	0.000144602	Japan	2020-08-06	asia
1871	a(1133)->v	0.00014311	India	2020-01-01	asia
1833	q(173)->r	0.000142897	United States	2020-03-30	north america
1843	h(1684)->r	0.000142897	United States	2020-03-17	north america
1847	l(1700)->f	0.000141618	Brazil	2020-04-07	south america
1832	v(1759)->g	0.000140872	Denmark	2021-11-27	europe
1845	p(466)->s	0.000140766	United States	2020-03-13	north america
1834	k(1042)->r	0.000138208	United States	2020-01-01	north america
1851	i(13)->v	0.000135864	England	2020-06-01	europe
1824	r(568)->c	0.000132774	Spain	2020-03-17	europe
1875	d(1067)->n	0.000132667	United States	2020-07-01	north america
1849	v(947)->i	0.000131708	Anhui	2020-02-10	asia
1827	g(283)->d	0.000130536	England	2020-01-01	europe
1831	d(10)->y	0.000122864	Netherlands	2020-01-01	europe
1817	v(1704)->i	0.00012265	Turkey	2020-05-07	asia
1830	a(242)->t	0.000122011	United States	2020-05-01	north america
1825	e(1213)->d	0.000121585	England	2020-03-30	europe
1840	q(185)->l	0.000121478	United States	2020-07-08	north america
1838	l(1078)->f	0.000121052	Canada	2020-03-01	north america
1858	a(1165)->v	0.000119454	England	2020-01-01	europe
1881	k(390)->r	0.000115724	Brazil	2020-05-09	south america
1925	l(877)->a	0.000110929	Senegal	2021-07-26	africa
1929	y(881)->a	0.000110716	Sweden	2021-12-16	europe
1836	q(167)->k	0.000109863	Canada	2020-03-01	north america
1864	g(1255)->v	0.000109863	United States	2020-05-15	north america
1865	v(929)->i	0.000109863	Austria	2020-01-01	europe
1862	p(804)->s	0.000109544	Thailand	2020-03-17	asia
1854	l(1259)->f	0.000109224	Wales	2020-04-20	north america
1850	s(1560)->p	0.000108798	England	2020-01-01	europe
1860	v(351)->l	0.000108585	Italy	2021-01-06	europe
1841	k(394)->n	0.000107839	England	2020-03-11	europe
1901	v(1741)->l	0.00010688	South Korea	2020-07-20	asia
1857	n(873)->a	0.000106773	Chile	2021-12-28	south america
1885	r(1912)->t	0.000106773	Chile	2021-12-28	south america
1904	l(1435)->y	0.000106773	Chile	2021-12-28	south america
1844	d(1809)->n	0.000106453	Scotland	2020-04-13	europe
1869	t(1140)->a	0.000106027	United States	2020-04-12	north america
1837	i(1320)->v	0.000104002	United States	2020-03-31	north america
1855	a(1757)->v	0.000102511	Saudi Arabia	2020-04-21	asia
1866	v(1806)->m	9.19612e-05	Nigeria	2020-01-01	africa
1863	i(187)->t	9.17481e-05	Denmark	2021-01-04	europe
1856	d(767)->y	8.90841e-05	Spain	2020-03-24	europe
1828	n(303)->k	8.67398e-05	Russia	2020-03-16	europe
1915	l(1400)->f	8.56742e-05	Japan	2020-10-02	asia
1872	n(258)->s	8.39692e-05	India	2020-05-01	asia
1867	v(1254)->i	8.36495e-05	United States	2020-03-14	north america
1876	s(1419)->i	7.96002e-05	England	2020-02-29	europe
1877	f(735)->l	7.90674e-05	England	2020-04-02	europe
1878	f(1397)->l	7.87478e-05	Japan	2020-08-27	asia
1895	t(1779)->a	7.5551e-05	United States	2020-09-04	north america
1893	e(374)->k	7.4805e-05	England	2020-04-09	europe
1903	d(1832)->g	7.2887e-05	England	2020-04-01	europe
1905	k(569)->r	7.2887e-05	Italy	2021-01-18	europe
1859	m(630)->t	7.25673e-05	United States	2020-03-29	north america
1890	s(1542)->i	7.13951e-05	India	2021-01-07	asia
1899	d(160)->e	7.07558e-05	Belgium	2020-10-06	europe
1891	e(1073)->t	6.97967e-05	Sweden	2021-12-16	europe
1909	k(1065)->y	6.97967e-05	Sweden	2021-12-16	europe
1887	e(888)->g	6.95836e-05	Sweden	2021-12-16	europe
1900	l(1505)->v	6.9477e-05	India	2020-05-27	asia
1916	l(1417)->v	6.9477e-05	United States	2020-07-14	north america
1852	g(1433)->c	6.80918e-05	Hong Kong	2020-03-16	asia
1896	k(927)->l	6.68131e-05	India	2021-08-11	asia
1920	k(1019)->t	6.68131e-05	Croatia	2021-01-16	europe
1883	l(1226)->v	6.63868e-05	United States	2020-04-03	north america
1924	g(954)->c	6.63868e-05	Netherlands	2021-03-21	europe
1927	f(1089)->s	6.61737e-05	United States	2020-07-11	north america
1898	l(1839)->m	6.5854e-05	Australia	2022-04-13	oceania
1906	a(880)->l	6.5854e-05	Senegal	2021-07-16	africa
1930	y(978)->q	6.5854e-05	Senegal	2021-07-26	africa
1940	t(491)->i	6.5854e-05	United States	2021-09-06	north america
1889	l(1531)->w	6.57475e-05	United States	2021-08-08	north america
1910	g(1625)->a	6.57475e-05	Germany	2021-05-15	europe
1917	l(1794)->v	6.57475e-05	United States	2022-01-19	north america
1874	k(376)->v	6.56409e-05	United States	2021-05-18	north america
1908	k(592)->s	6.56409e-05	Germany	2021-06-18	europe
1918	l(71)->y	6.56409e-05	Libya	2021-03-03	africa
1853	e(475)->t	6.55343e-05	Italy	2022-11-15	europe
1861	e(52)->s	6.55343e-05	Italy	2022-11-15	europe
1868	v(281)->h	6.55343e-05	Italy	2022-11-15	europe
1870	a(1739)->q	6.55343e-05	Italy	2022-11-15	europe
1873	g(887)->v	6.55343e-05	Italy	2022-11-15	europe
1880	k(1249)->l	6.55343e-05	Italy	2022-11-15	europe
1882	l(1277)->e	6.55343e-05	Italy	2022-11-15	europe
1888	v(1768)->n	6.55343e-05	Italy	2022-11-15	europe
1892	v(286)->n	6.55343e-05	Italy	2022-11-15	europe
1894	s(830)->t	6.55343e-05	Italy	2022-11-15	europe
1897	n(1864)->i	6.55343e-05	Italy	2022-11-15	europe
1907	k(1939)->i	6.55343e-05	Italy	2022-11-15	europe
1911	l(1343)->q	6.55343e-05	Italy	2022-11-15	europe
1912	k(1898)->a	6.55343e-05	Italy	2022-11-15	europe
1913	t(608)->e	6.55343e-05	Italy	2022-11-15	europe
1914	a(876)->c	6.55343e-05	Italy	2022-11-15	europe
1921	l(326)->s	6.55343e-05	Italy	2022-11-15	europe
1922	l(623)->n	6.55343e-05	Italy	2022-11-15	europe
1923	k(1024)->y	6.55343e-05	Italy	2022-11-15	europe
1926	s(674)->g	6.55343e-05	Italy	2022-11-15	europe
1928	t(1848)->m	6.55343e-05	Italy	2022-11-15	europe
1932	d(1649)->t	6.55343e-05	Italy	2022-11-15	europe
1933	l(1924)->a	6.55343e-05	Italy	2022-11-15	europe
1934	n(855)->f	6.55343e-05	Italy	2022-11-15	europe
1935	n(1086)->p	6.55343e-05	Italy	2022-11-15	europe
1936	f(7)->i	6.55343e-05	Italy	2022-11-15	europe
1902	v(220)->t	6.54278e-05	Italy	2022-11-15	europe
1919	l(710)->h	6.54278e-05	Italy	2022-11-15	europe
1931	g(289)->k	6.54278e-05	Italy	2022-11-15	europe
1937	l(279)->c	6.54278e-05	Italy	2022-11-15	europe
1884	e(159)->s	6.53212e-05	Italy	2022-11-15	europe
1939	l(1942)->t	6.52147e-05	Italy	2022-11-15	europe
1941	s(658)->y	4.14518e-05	Turkey	2021-03-09	asia
1944	y(1064)->k	4.13452e-05	Senegal	2021-01-27	africa
1938	k(215)->v	4.12387e-05	Chile	2021-12-28	south america
1942	e(548)->l	4.12387e-05	Chile	2021-12-28	south america
1943	e(625)->g	4.12387e-05	Chile	2021-12-28	south america

## Sheet: NSP4
	Mutant	Rate	Country	Date	Continent		Number of Mutations	500		Europe	49	Asia	20	North America	420	South America	3	Africa	6	oceania	2
0	t(492)->i	0.79459	Switzerland	2020-01-01	europe		United States	415		England	28	India	10	United States	415	Chile	2	Senegal	5	Australia	1
1	l(264)->f	0.358125	India	2020-01-01	asia		England	28		Switzerland	8	Philippines	5	Canada	3	Ecuador	1	South-Africa	1	Guam	1
2	t(327)->i	0.357877	Wuhan	2019-12-30	asia		India	10		Germany	2	Cyprus	1	Wales	2	2		2		2
3	v(167)->l	0.26407	India	2020-01-01	asia		Switzerland	8		Italy	2	Hong Kong	1	3
4	l(438)->f	0.187221	Ecuador	2020-01-01	south america		Philippines	5		Netherlands	2	Japan	1
5	a(446)->v	0.0293348	England	2020-01-01	europe		Senegal	5		Spain	2	South Korea	1
6	a(146)->v	0.0125116	Wales	2020-03-26	north america		Canada	3		France	1	Wuhan	1
7	v(94)->a	0.00548316	United States	2020-01-01	north america		Chile	2		Gibraltar	1	7
8	i(110)->v	0.00428818	United States	2020-03-06	north america		Germany	2		Greece	1
9	a(92)->v	0.00359493	United States	2020-04-14	north america		Italy	2		Russia	1
11	m(324)->i	0.00331121	England	2020-01-01	europe		Netherlands	2		Sweden	1
10	f(17)->l	0.00317438	England	2020-01-01	europe		Spain	2		11
13	s(137)->l	0.00234287	England	2020-01-01	europe		Wales	2
14	a(380)->v	0.00230257	Switzerland	2020-01-01	europe		Australia	1
15	t(204)->i	0.00209076	England	2020-01-01	europe		Cyprus	1
16	c(296)->f	0.00164872	Canada	2020-03-15	north america		Ecuador	1
17	s(184)->n	0.00160363	United States	2020-03-29	north america		France	1
18	s(34)->f	0.00156296	United States	2020-01-01	north america		Gibraltar	1
12	d(217)->n	0.00155053	England	2020-03-27	europe		Greece	1
19	a(231)->v	0.00136545	Switzerland	2020-01-01	europe		Guam	1
23	l(353)->f	0.00135542	England	2020-01-01	europe		Hong Kong	1
33	t(73)->i	0.00133707	Netherlands	2020-01-01	europe		Japan	1
24	v(3)->f	0.00133198	India	2020-08-02	asia		Russia	1
38	f(375)->s	0.0012597	United States	2020-06-11	north america		South Korea	1
20	s(395)->t	0.00123551	Senegal	2020-01-01	africa		South-Africa	1
39	s(481)->l	0.00122712	Switzerland	2020-01-01	europe		Sweden	1
30	t(83)->i	0.00121955	Switzerland	2020-01-01	europe		Wuhan	1
25	s(209)->f	0.00121409	United States	2020-01-01	north america		27
27	t(295)->i	0.00118525	England	2020-01-01	europe
22	a(307)->v	0.00117814	England	2020-01-01	europe
28	v(293)->i	0.00114278	Netherlands	2020-01-01	europe
26	k(399)->e	0.00112219	United States	2020-01-01	north america
32	s(336)->l	0.00108976	India	2020-01-01	asia
36	t(60)->i	0.000987373	United States	2020-03-14	north america
29	i(377)->m	0.000955092	United States	2020-04-11	north america
47	t(114)->i	0.000935469	England	2020-01-01	europe
37	h(313)->y	0.000898994	England	2020-01-01	europe
53	s(386)->f	0.000863043	England	2020-03-11	europe
35	m(366)->i	0.000849561	Switzerland	2020-01-01	europe
77	i(385)->v	0.000842146	England	2020-03-21	europe
34	l(323)->f	0.000826268	United States	2020-01-01	north america
31	a(457)->v	0.000814734	England	2020-01-01	europe
42	m(458)->i	0.000769196	India	2020-01-01	asia
40	t(173)->i	0.000761482	England	2020-01-01	europe
41	h(36)->y	0.000742907	Germany	2020-01-01	europe
56	p(166)->s	0.000718416	United States	2020-03-18	north america
21	m(33)->i	0.000694524	India	2020-01-01	asia
43	t(62)->i	0.000687408	Canada	2020-03-01	north america
96	s(218)->f	0.000653854	South-Africa	2020-01-01
44	t(143)->i	0.000626742	Japan	2020-01-01	asia
46	t(189)->i	0.00062442	England	2020-01-01	europe
76	v(180)->i	0.000607118	Gibraltar	2020-01-01	europe
115	y(205)->h	0.000603973	England	2020-03-21	europe
45	a(21)->v	0.000593412	United States	2020-03-20	north america
168	f(101)->l	0.000538437	Guam	2020-03-26	oceania
55	t(37)->i	0.000531846	England	2020-01-01	europe
213	a(162)->v	0.000528626	Greece	2020-03-14	europe
405	f(404)->l	0.000527428	United States	2020-03-30	north america
238	p(136)->a	0.000526679	United States	2020-03-30	north america
259	t(96)->i	0.000526529	United States	2020-01-01	north america
51	l(447)->f	0.000511849	United States	2020-01-01	north america
131	a(316)->v	0.000509452	Australia	2020-03-25	oceania
50	a(65)->t	0.000501888	United States	2020-03-30	north america
254	i(272)->v	0.000497019	United States	2020-03-30	north america
120	m(267)->v	0.000494697	United States	2020-03-30	north america
54	d(279)->n	0.00049305	India	2020-01-01	asia
63	t(14)->i	0.000476497	Spain	2020-03-23	europe
59	t(147)->k	0.000474625	United States	2020-03-30	north america
125	i(95)->t	0.000472228	United States	2020-01-18	north america
186	s(250)->f	0.000472003	India	2020-03-01	asia
358	l(271)->i	0.000471929	United States	2020-03-30	north america
83	i(23)->s	0.000466461	United States	2020-03-30	north america
106	l(297)->v	0.000465188	United States	2020-03-30	north america
137	s(197)->t	0.000464963	United States	2020-03-30	north america
247	g(208)->c	0.000463989	United States	2020-03-30	north america
175	g(130)->s	0.00046384	England	2020-01-01	europe
317	l(26)->i	0.000463765	United States	2020-03-30	north america
142	g(288)->r	0.00046354	United States	2020-03-30	north america
372	g(276)->v	0.000463465	United States	2020-03-30	north america
104	l(18)->h	0.00046339	United States	2020-03-30	north america
234	d(195)->v	0.00046339	United States	2020-03-30	north america
274	y(391)->f	0.00046339	United States	2020-03-30	north america
49	a(87)->g	0.000463315	United States	2020-03-30	north america
201	d(85)->v	0.000463315	United States	2020-03-30	north america
332	c(418)->l	0.000463315	United States	2020-03-30	north america
411	y(451)->c	0.000463315	United States	2020-03-30	north america
60	a(472)->p	0.00046324	United States	2020-03-30	north america
117	a(181)->i	0.00046324	United States	2020-03-30	north america
191	e(230)->y	0.00046324	United States	2020-03-30	north america
203	a(282)->y	0.00046324	United States	2020-03-30	north america
229	n(4)->a	0.00046324	United States	2020-03-30	north america
262	p(270)->g	0.00046324	United States	2020-03-30	north america
277	n(449)->a	0.00046324	United States	2020-03-30	north america
299	r(303)->l	0.00046324	United States	2020-03-30	north america
313	n(396)->e	0.00046324	United States	2020-03-30	north america
346	l(398)->a	0.00046324	United States	2020-03-30	north america
378	e(227)->n	0.00046324	United States	2020-03-30	north america
432	w(376)->f	0.00046324	United States	2020-03-30	north america
326	f(75)->a	0.000463166	United States	2020-03-30	north america
439	r(443)->t	0.000463091	United States	2020-03-30	north america
102	i(383)->r	0.000462941	United States	2020-03-30	north america
419	w(365)->i	0.000462941	United States	2020-03-30	north america
393	q(500)->v	0.000462791	United States	2020-03-30	north america
58	w(6)->f	0.000462716	United States	2020-03-30	north america
67	h(31)->i	0.000462716	United States	2020-03-30	north america
126	i(43)->d	0.000462716	United States	2020-03-30	north america
230	n(262)->i	0.000462716	United States	2020-03-30	north america
255	g(108)->f	0.000462716	United States	2020-03-30	north america
290	q(273)->a	0.000462716	United States	2020-03-30	north america
334	h(389)->v	0.000462716	United States	2020-03-30	north america
354	l(435)->y	0.000462716	United States	2020-03-30	north america
426	p(490)->f	0.000462716	United States	2020-03-30	north america
93	a(93)->l	0.000462641	United States	2020-03-30	north america
103	s(81)->v	0.000462566	United States	2020-03-30	north america
314	t(411)->k	0.000462566	United States	2020-03-30	north america
269	q(364)->i	0.000462491	United States	2020-03-30	north america
392	f(454)->a	0.000462491	United States	2020-03-30	north america
443	c(63)->s	0.000462491	United States	2020-03-30	north america
397	w(74)->a	0.000462417	United States	2020-03-30	north america
446	i(275)->v	0.000451781	United States	2020-03-30	north america
244	f(308)->y	0.000450433	Switzerland	2020-01-01	europe
48	l(15)->f	0.000447812	England	2020-03-22	europe
231	f(121)->l	0.000440247	United States	2020-03-30	north america
219	i(2)->v	0.000438899	United States	2020-03-30	north america
214	v(367)->i	0.00043785	United States	2020-03-30	north america
192	f(390)->s	0.000437476	United States	2020-03-30	north america
118	a(277)->t	0.000430136	Cyprus	2020-01-01	asia
75	k(165)->e	0.000429986	United States	2020-03-30	north america
150	m(194)->v	0.000429986	United States	2020-03-30	north america
127	i(91)->t	0.000429012	United States	2020-03-30	north america
158	v(30)->a	0.000427814	United States	2020-03-30	north america
296	g(340)->s	0.000427514	United States	2020-03-15	north america
211	v(357)->f	0.000426541	England	2020-01-01	europe
227	v(254)->i	0.000426316	England	2020-03-18	europe
72	s(163)->a	0.000422946	United States	2020-01-01	north america
225	f(39)->i	0.000421972	United States	2020-03-30	north america
237	s(148)->p	0.000421448	United States	2020-03-30	north america
81	p(371)->h	0.000420025	United States	2020-03-30	north america
318	n(318)->s	0.00041965	United States	2020-03-10	north america
173	v(314)->t	0.000418901	United States	2020-03-30	north america
65	t(269)->i	0.000417928	Switzerland	2020-01-01	europe
52	v(103)->m	0.000417703	Spain	2020-03-10	europe
57	t(214)->i	0.000417179	United States	2020-01-01	north america
70	a(22)->s	0.000416654	United States	2020-03-30	north america
94	t(439)->a	0.000415905	United States	2020-03-30	north america
329	p(437)->s	0.000414857	England	2020-01-01	europe
98	s(40)->a	0.000413658	United States	2020-03-30	north america
62	t(109)->m	0.000413509	Germany	2020-03-01	europe
217	v(175)->l	0.000413284	United States	2020-03-30	north america
187	v(53)->f	0.000412086	United States	2020-03-30	north america
116	a(58)->s	0.000410063	United States	2020-03-30	north america
151	f(326)->v	0.000409689	United States	2020-03-30	north america
143	g(224)->v	0.000409015	Senegal	2020-03-26	africa
209	v(242)->a	0.000407517	United States	2020-03-30	north america
199	l(119)->s	0.000407367	United States	2020-03-30	north america
251	t(135)->a	0.000406918	United States	2020-03-30	north america
197	v(213)->a	0.000405345	United States	2020-03-30	north america
249	e(177)->d	0.000405195	United States	2020-03-30	north america
275	v(341)->f	0.000405195	United States	2020-03-30	north america
336	d(61)->g	0.000404521	United States	2020-03-30	north america
261	l(349)->v	0.000403622	United States	2020-03-30	north america
263	y(300)->n	0.000403023	United States	2020-03-30	north america
226	i(158)->l	0.000402948	United States	2020-03-30	north america
447	i(44)->t	0.000402873	United States	2020-03-30	north america
450	v(485)->f	0.000402873	United States	2020-03-30	north america
222	l(111)->v	0.000402723	United States	2020-03-30	north america
145	d(433)->y	0.000402574	United States	2020-03-30	north america
220	d(144)->a	0.000402574	United States	2020-03-30	north america
184	e(310)->v	0.000402349	United States	2020-03-30	north america
156	a(128)->v	0.000402124	England	2020-01-01	europe
241	f(317)->y	0.000401974	United States	2020-03-30	north america
208	f(409)->y	0.000401899	United States	2020-03-30	north america
381	s(343)->a	0.00040175	United States	2020-03-30	north america
463	r(211)->s	0.00040175	United States	2020-03-30	north america
149	t(419)->p	0.000401675	United States	2020-03-30	north america
385	l(263)->s	0.000401675	United States	2020-03-30	north america
396	y(46)->f	0.000401675	United States	2020-03-30	north america
109	v(403)->l	0.0004013	United States	2020-03-30	north america
82	r(112)->g	0.000401001	Hong Kong	2020-02-22	asia
340	m(302)->l	0.000400926	United States	2020-03-30	north america
61	t(461)->s	0.000400551	United States	2020-03-30	north america
368	a(467)->v	0.000400551	United States	2020-03-30	north america
160	v(498)->c	0.000400402	United States	2020-03-30	north america
312	q(491)->p	0.000400402	United States	2020-03-30	north america
375	y(453)->l	0.000400402	United States	2020-03-30	north america
452	a(149)->v	0.000400402	United States	2020-03-30	north america
390	f(478)->s	0.000400327	United States	2020-03-30	north america
415	g(456)->a	0.000400327	United States	2020-03-30	north america
202	n(5)->i	0.000400252	United States	2020-03-30	north america
239	i(198)->f	0.000400252	United States	2020-03-30	north america
341	d(484)->g	0.000400252	United States	2020-03-30	north america
448	l(193)->r	0.000400252	United States	2020-03-30	north america
271	i(284)->m	0.000400177	United States	2020-03-30	north america
207	g(51)->a	0.000400102	United States	2020-03-30	north america
114	t(265)->s	0.000400027	United States	2020-03-30	north america
172	v(258)->g	0.000400027	United States	2020-03-30	north america
366	l(243)->v	0.000400027	United States	2020-03-30	north america
429	f(412)->l	0.000400027	United States	2020-03-30	north america
268	f(369)->t	0.000399952	United States	2020-03-30	north america
373	g(232)->s	0.000399952	United States	2020-03-30	north america
394	s(283)->f	0.000399952	United States	2020-03-30	north america
90	v(233)->l	0.000399877	United States	2020-03-30	north america
365	g(52)->d	0.000399877	United States	2020-03-30	north america
404	p(104)->l	0.000399877	United States	2020-03-30	north america
73	s(238)->c	0.000399802	United States	2020-03-30	north america
132	t(319)->f	0.000399802	United States	2020-03-30	north america
178	t(237)->f	0.000399802	United States	2020-03-30	north america
331	r(464)->g	0.000399802	United States	2020-03-30	north america
410	l(471)->p	0.000399802	United States	2020-03-30	north america
177	v(402)->f	0.000399727	United States	2020-03-30	north america
256	a(466)->d	0.000399727	United States	2020-03-30	north america
310	f(216)->c	0.000399727	United States	2020-03-30	north america
471	l(122)->i	0.000399727	United States	2020-03-30	north america
129	i(379)->y	0.000399653	United States	2020-03-30	north america
215	h(470)->q	0.000399653	United States	2020-03-30	north america
246	e(98)->g	0.000399653	United States	2020-03-30	north america
265	f(359)->i	0.000399653	United States	2020-03-30	north america
282	l(436)->f	0.000399653	United States	2020-03-30	north america
301	a(154)->d	0.000399653	United States	2020-03-30	north america
302	a(361)->i	0.000399653	United States	2020-03-30	north america
316	n(423)->y	0.000399653	United States	2020-03-30	north america
369	y(444)->s	0.000399653	United States	2020-03-30	north america
387	p(374)->w	0.000399653	United States	2020-03-30	north america
436	g(287)->r	0.000399653	United States	2020-03-30	north america
449	s(312)->c	0.000399653	United States	2020-03-30	north america
455	l(321)->p	0.000399653	United States	2020-03-30	north america
470	c(221)->g	0.000399653	United States	2020-03-30	north america
79	s(76)->v	0.000399578	United States	2020-03-30	north america
108	i(363)->y	0.000399578	United States	2020-03-30	north america
141	e(219)->t	0.000399578	United States	2020-03-30	north america
164	p(168)->r	0.000399578	United States	2020-03-30	north america
165	v(32)->d	0.000399578	United States	2020-03-30	north america
176	a(291)->g	0.000399578	United States	2020-03-30	north america
179	a(415)->d	0.000399578	United States	2020-03-30	north america
181	e(141)->f	0.000399578	United States	2020-03-30	north america
224	d(50)->h	0.000399578	United States	2020-03-30	north america
228	d(477)->t	0.000399578	United States	2020-03-30	north america
232	d(259)->a	0.000399578	United States	2020-03-30	north america
250	v(212)->e	0.000399578	United States	2020-03-30	north america
281	k(1)->f	0.000399578	United States	2020-03-30	north america
306	s(127)->f	0.000399578	United States	2020-03-30	north america
315	n(266)->i	0.000399578	United States	2020-03-30	north america
319	l(475)->s	0.000399578	United States	2020-03-30	north america
349	f(159)->e	0.000399578	United States	2020-03-30	north america
380	f(201)->e	0.000399578	United States	2020-03-30	north america
386	l(372)->f	0.000399578	United States	2020-03-30	north america
395	y(191)->s	0.000399578	United States	2020-03-30	north america
403	k(424)->n	0.000399578	United States	2020-03-30	north america
407	l(499)->m	0.000399578	United States	2020-03-30	north america
421	f(145)->s	0.000399578	United States	2020-03-30	north america
437	w(392)->s	0.000399578	United States	2020-03-30	north america
453	t(370)->k	0.000399578	United States	2020-03-30	north america
464	s(462)->n	0.000399578	United States	2020-03-30	north america
64	t(28)->y	0.000399503	United States	2020-03-30	north america
66	s(59)->q	0.000399503	United States	2020-03-30	north america
68	r(400)->c	0.000399503	United States	2020-03-30	north america
69	t(354)->l	0.000399503	United States	2020-03-30	north america
71	d(70)->c	0.000399503	United States	2020-03-30	north america
74	i(292)->e	0.000399503	United States	2020-03-30	north america
80	n(203)->c	0.000399503	United States	2020-03-30	north america
84	s(432)->k	0.000399503	United States	2020-03-30	north america
85	l(206)->g	0.000399503	United States	2020-03-30	north america
86	h(68)->k	0.000399503	United States	2020-03-30	north america
91	v(99)->d	0.000399503	United States	2020-03-30	north america
92	v(235)->g	0.000399503	United States	2020-03-30	north america
95	a(260)->l	0.000399503	United States	2020-03-30	north america
99	l(106)->r	0.000399503	United States	2020-03-30	north america
100	i(27)->g	0.000399503	United States	2020-03-30	north america
105	s(410)->l	0.000399503	United States	2020-03-30	north america
107	p(29)->k	0.000399503	United States	2020-03-30	north america
110	k(8)->l	0.000399503	United States	2020-03-30	north america
112	t(387)->n	0.000399503	United States	2020-03-30	north america
113	v(20)->d	0.000399503	United States	2020-03-30	north america
119	g(105)->p	0.000399503	United States	2020-03-30	north america
123	a(48)->n	0.000399503	United States	2020-03-30	north america
134	f(118)->p	0.000399503	United States	2020-03-30	north america
144	v(285)->r	0.000399503	United States	2020-03-30	north america
147	f(322)->g	0.000399503	United States	2020-03-30	north america
148	k(35)->v	0.000399503	United States	2020-03-30	north america
153	r(97)->n	0.000399503	United States	2020-03-30	north america
154	v(261)->d	0.000399503	United States	2020-03-30	north america
155	k(138)->c	0.000399503	United States	2020-03-30	north america
159	m(426)->y	0.000399503	United States	2020-03-30	north america
161	v(434)->k	0.000399503	United States	2020-03-30	north america
162	t(225)->l	0.000399503	United States	2020-03-30	north america
163	v(102)->h	0.000399503	United States	2020-03-30	north america
166	v(344)->h	0.000399503	United States	2020-03-30	north america
169	t(495)->v	0.000399503	United States	2020-03-30	north america
170	a(286)->f	0.000399503	United States	2020-03-30	north america
174	n(115)->c	0.000399503	United States	2020-03-30	north america
182	k(86)->p	0.000399503	United States	2020-03-30	north america
185	q(77)->i	0.000399503	United States	2020-03-30	north america
188	i(49)->k	0.000399503	United States	2020-03-30	north america
189	s(358)->w	0.000399503	United States	2020-03-30	north america
195	d(56)->w	0.000399503	United States	2020-03-30	north america
196	v(334)->y	0.000399503	United States	2020-03-30	north america
200	i(494)->k	0.000399503	United States	2020-03-30	north america
204	y(311)->l	0.000399503	United States	2020-03-30	north america
216	t(54)->d	0.000399503	United States	2020-03-30	north america
218	g(116)->y	0.000399503	United States	2020-03-30	north america
221	i(57)->f	0.000399503	United States	2020-03-30	north america
223	d(72)->l	0.000399503	United States	2020-03-30	north america
235	k(473)->q	0.000399503	United States	2020-03-30	north america
236	c(384)->v	0.000399503	United States	2020-03-30	north america
243	r(190)->g	0.000399503	United States	2020-03-30	north america
245	t(350)->m	0.000399503	United States	2020-03-30	north america
248	d(161)->s	0.000399503	United States	2020-03-30	north america
252	i(132)->c	0.000399503	United States	2020-03-30	north america
253	e(183)->f	0.000399503	United States	2020-03-30	north america
258	h(223)->w	0.000399503	United States	2020-03-30	north america
260	g(80)->e	0.000399503	United States	2020-03-30	north america
264	r(431)->n	0.000399503	United States	2020-03-30	north america
267	v(210)->r	0.000399503	United States	2020-03-30	north america
272	n(480)->v	0.000399503	United States	2020-03-30	north america
276	t(157)->v	0.000399503	United States	2020-03-30	north america
278	v(290)->f	0.000399503	United States	2020-03-30	north america
279	e(155)->t	0.000399503	United States	2020-03-30	north america
280	p(202)->y	0.000399503	United States	2020-03-30	north america
283	l(360)->t	0.000399503	United States	2020-03-30	north america
284	e(207)->t	0.000399503	United States	2020-03-30	north america
285	s(455)->k	0.000399503	United States	2020-03-30	north america
286	e(414)->s	0.000399503	United States	2020-03-30	north america
291	r(240)->v	0.000399503	United States	2020-03-30	north america
293	v(373)->y	0.000399503	United States	2020-03-30	north america
295	l(7)->y	0.000399503	United States	2020-03-30	north america
298	y(352)->t	0.000399503	United States	2020-03-30	north america
303	g(45)->c	0.000399503	United States	2020-03-30	north america
307	k(452)->h	0.000399503	United States	2020-03-30	north america
308	g(100)->f	0.000399503	United States	2020-03-30	north america
309	g(164)->y	0.000399503	United States	2020-03-30	north america
311	k(388)->g	0.000399503	United States	2020-03-30	north america
320	l(338)->d	0.000399503	United States	2020-03-30	north america
321	p(107)->v	0.000399503	United States	2020-03-30	north america
324	v(328)->y	0.000399503	United States	2020-03-30	north america
325	y(397)->a	0.000399503	United States	2020-03-30	north america
327	e(425)->r	0.000399503	United States	2020-03-30	north america
328	s(236)->v	0.000399503	United States	2020-03-30	north america
330	e(413)->r	0.000399503	United States	2020-03-30	north america
335	y(82)->g	0.000399503	United States	2020-03-30	north america
339	f(64)->y	0.000399503	United States	2020-03-30	north america
342	l(90)->g	0.000399503	United States	2020-03-30	north america
343	s(496)->e	0.000399503	United States	2020-03-30	north america
344	l(152)->c	0.000399503	United States	2020-03-30	north america
345	f(268)->a	0.000399503	United States	2020-03-30	north america
347	s(229)->y	0.000399503	United States	2020-03-30	north america
350	v(315)->p	0.000399503	United States	2020-03-30	north america
351	v(151)->y	0.000399503	United States	2020-03-30	north america
352	t(378)->n	0.000399503	United States	2020-03-30	north america
353	g(406)->k	0.000399503	United States	2020-03-30	north america
355	n(355)->v	0.000399503	United States	2020-03-30	north america
356	l(139)->t	0.000399503	United States	2020-03-30	north america
357	c(330)->y	0.000399503	United States	2020-03-30	north america
359	p(333)->f	0.000399503	United States	2020-03-30	north america
360	y(248)->n	0.000399503	United States	2020-03-30	north america
361	d(356)->p	0.000399503	United States	2020-03-30	north america
362	f(337)->n	0.000399503	United States	2020-03-30	north america
363	c(468)->l	0.000399503	United States	2020-03-30	north america
370	y(346)->q	0.000399503	United States	2020-03-30	north america
371	y(171)->t	0.000399503	United States	2020-03-30	north america
374	w(241)->d	0.000399503	United States	2020-03-30	north america
376	a(153)->y	0.000399503	United States	2020-03-30	north america
377	s(281)->y	0.000399503	United States	2020-03-30	north america
382	c(469)->y	0.000399503	United States	2020-03-30	north america
384	l(445)->y	0.000399503	United States	2020-03-30	north america
388	n(442)->t	0.000399503	United States	2020-03-30	north america
398	g(482)->q	0.000399503	United States	2020-03-30	north america
399	r(124)->y	0.000399503	United States	2020-03-30	north america
400	y(299)->f	0.000399503	United States	2020-03-30	north america
401	g(253)->l	0.000399503	United States	2020-03-30	north america
406	d(172)->r	0.000399503	United States	2020-03-30	north america
409	k(450)->c	0.000399503	United States	2020-03-30	north america
412	y(134)->l	0.000399503	United States	2020-03-30	north america
414	y(487)->k	0.000399503	United States	2020-03-30	north america
416	t(460)->f	0.000399503	United States	2020-03-30	north america
417	y(342)->l	0.000399503	United States	2020-03-30	north america
418	q(488)->m	0.000399503	United States	2020-03-30	north america
422	g(257)->i	0.000399503	United States	2020-03-30	north america
423	c(170)->d	0.000399503	United States	2020-03-30	north america
424	c(256)->p	0.000399503	United States	2020-03-30	north america
428	c(156)->n	0.000399503	United States	2020-03-30	north america
430	c(226)->n	0.000399503	United States	2020-03-30	north america
433	p(489)->a	0.000399503	United States	2020-03-30	north america
434	y(142)->k	0.000399503	United States	2020-03-30	north america
438	y(448)->a	0.000399503	United States	2020-03-30	north america
440	p(274)->i	0.000399503	United States	2020-03-30	north america
441	c(234)->p	0.000399503	United States	2020-03-30	north america
445	y(182)->q	0.000399503	United States	2020-03-30	north america
456	s(493)->g	0.000399503	United States	2020-03-30	north america
457	s(479)->a	0.000399503	United States	2020-03-30	north america
458	l(486)->r	0.000399503	United States	2020-03-30	north america
459	l(176)->m	0.000399503	United States	2020-03-30	north america
461	n(245)->l	0.000399503	United States	2020-03-30	north america
465	l(347)->w	0.000399503	United States	2020-03-30	north america
466	y(427)->l	0.000399503	United States	2020-03-30	north america
467	y(169)->p	0.000399503	United States	2020-03-30	north america
468	l(430)->y	0.000399503	United States	2020-03-30	north america
469	l(422)->q	0.000399503	United States	2020-03-30	north america
472	c(133)->v	0.000399503	United States	2020-03-30	north america
88	i(289)->a	0.000399428	United States	2020-03-30	north america
89	v(129)->t	0.000399428	United States	2020-03-30	north america
97	r(249)->m	0.000399428	United States	2020-03-30	north america
122	v(294)->s	0.000399428	United States	2020-03-30	north america
130	t(113)->n	0.000399428	United States	2020-03-30	north america
136	q(200)->s	0.000399428	United States	2020-03-30	north america
139	g(196)->t	0.000399428	United States	2020-03-30	north america
146	k(12)->v	0.000399428	United States	2020-03-30	north america
171	t(215)->v	0.000399428	United States	2020-03-30	north america
180	y(247)->t	0.000399428	United States	2020-03-30	north america
183	n(131)->a	0.000399428	United States	2020-03-30	north america
190	v(125)->t	0.000399428	United States	2020-03-30	north america
242	p(339)->v	0.000399428	United States	2020-03-30	north america
257	k(47)->a	0.000399428	United States	2020-03-30	north america
270	m(368)->s	0.000399428	United States	2020-03-30	north america
287	i(11)->p	0.000399428	United States	2020-03-30	north america
304	q(440)->m	0.000399428	United States	2020-03-30	north america
305	l(10)->t	0.000399428	United States	2020-03-30	north america
322	n(476)->i	0.000399428	United States	2020-03-30	north america
337	s(408)->m	0.000399428	United States	2020-03-30	north america
348	e(465)->s	0.000399428	United States	2020-03-30	north america
379	l(185)->n	0.000399428	United States	2020-03-30	north america
413	f(71)->p	0.000399428	United States	2020-03-30	north america
420	c(150)->p	0.000399428	United States	2020-03-30	north america
431	c(88)->l	0.000399428	United States	2020-03-30	north america
444	l(251)->t	0.000399428	United States	2020-03-30	north america
454	l(421)->t	0.000399428	United States	2020-03-30	north america
460	f(255)->q	0.000399428	United States	2020-03-30	north america
78	r(401)->t	0.000399353	United States	2020-03-30	north america
121	i(382)->r	0.000399353	United States	2020-03-30	north america
157	d(117)->t	0.000399353	United States	2020-03-30	north america
194	v(407)->e	0.000399353	United States	2020-03-30	north america
198	y(441)->d	0.000399353	United States	2020-03-30	north america
205	k(429)->l	0.000399353	United States	2020-03-30	north america
210	f(301)->t	0.000399353	United States	2020-03-30	north america
266	i(280)->a	0.000399353	United States	2020-03-30	north america
288	l(278)->c	0.000399353	United States	2020-03-30	north america
367	n(174)->v	0.000399353	United States	2020-03-30	north america
427	k(67)->d	0.000399353	United States	2020-03-30	north america
451	p(123)->e	0.000399353	United States	2020-03-30	north america
111	v(16)->s	0.000399278	United States	2020-03-30	north america
128	p(187)->y	0.000399278	United States	2020-03-30	north america
193	q(9)->i	0.000399278	United States	2020-03-30	north america
233	f(19)->t	0.000399278	United States	2020-03-30	north america
240	n(84)->v	0.000399278	United States	2020-03-30	north america
294	r(305)->l	0.000399278	United States	2020-03-30	north america
297	h(120)->k	0.000399278	United States	2020-03-30	north america
333	y(348)->m	0.000399278	United States	2020-03-30	north america
338	g(79)->r	0.000399278	United States	2020-03-30	north america
402	a(497)->g	0.000399278	United States	2020-03-30	north america
408	f(126)->d	0.000399278	United States	2020-03-30	north america
442	y(220)->s	0.000399278	United States	2020-03-30	north america
133	v(13)->h	0.000399203	United States	2020-03-30	north america
135	r(186)->t	0.000399203	United States	2020-03-30	north america
140	r(55)->t	0.000399203	United States	2020-03-30	north america
152	f(24)->e	0.000399203	United States	2020-03-30	north america
289	y(25)->i	0.000399203	United States	2020-03-30	north america
389	a(416)->v	0.000399203	United States	2020-03-30	north america
425	y(463)->s	0.000399203	United States	2020-03-30	north america
435	y(381)->k	0.000399203	United States	2020-03-30	north america
138	d(188)->l	0.000399128	United States	2020-03-30	north america
391	r(306)->m	0.000399128	United States	2020-03-30	north america
167	r(78)->t	0.000399053	United States	2020-03-30	north america
292	f(393)->t	0.000398978	United States	2020-03-30	north america
323	k(160)->g	0.000398978	United States	2020-03-30	north america
364	i(199)->d	0.000398978	United States	2020-03-30	north america
462	l(428)->a	0.000398904	United States	2020-03-30	north america
124	r(228)->d	0.000398754	United States	2020-03-30	north america
212	h(362)->a	0.000398604	United States	2020-03-30	north america
273	e(42)->t	0.000398604	United States	2020-03-30	north america
473	y(335)->l	0.000398005	United States	2020-03-30	north america
206	d(459)->n	0.000395908	India	2020-01-01	asia
383	a(474)->i	0.000384898	Chile	2021-07-07	south america
87	g(309)->i	0.000380554	Italy	2022-02-19	europe
101	d(246)->f	0.000380554	Italy	2022-02-19	europe
300	a(69)->v	0.000310749	England	2020-01-01	europe
474	f(420)->l	0.000223269	United States	2020-03-30	north america
475	a(298)->v	0.000183574	India	2020-01-01	asia
476	g(178)->s	0.000161554	United States	2020-07-02	north america
480	p(252)->t	0.000129048	England	2021-01-01	europe
489	l(329)->y	0.000126951	Chile	2021-12-01	south america
478	i(140)->v	0.000112795	United States	2020-04-18	north america
477	i(345)->v	0.000110623	Russia	2020-01-01	europe
484	t(332)->i	0.000104107	Wales	2020-12-18	north america
481	d(38)->g	8.74053e-05	England	2020-03-23	europe
482	p(89)->s	8.02151e-05	England	2020-03-26	europe
487	s(483)->f	7.65452e-05	United States	2020-03-16	north america
479	s(41)->i	7.18266e-05	France	2020-03-01	europe
485	f(394)->v	6.71081e-05	United States	2020-11-22	north america
498	l(417)->v	6.44118e-05	Senegal	2021-07-16	africa
490	g(239)->c	6.43369e-05	Senegal	2021-07-17	africa
493	n(66)->t	6.43369e-05	Sweden	2021-09-09	europe
499	f(304)->l	6.43369e-05	United States	2021-05-24	north america
494	l(320)->f	6.4262e-05	United States	2021-01-12	north america
491	l(331)->v	6.41122e-05	Canada	2020-11-10	north america
486	r(222)->g	6.39624e-05	South Korea	2020-03-11	asia
496	s(179)->g	6.38126e-05	Senegal	2021-07-16	africa
483	v(192)->s	6.37377e-05	Philippines	2022-01-18	asia
488	n(405)->l	6.37377e-05	Philippines	2022-01-18	asia
492	n(244)->v	6.37377e-05	Philippines	2022-01-18	asia
495	f(351)->m	6.37377e-05	Philippines	2022-01-18	asia
497	s(325)->y	6.37377e-05	Philippines	2022-01-18	asia

## Sheet: NSP5
	Mutant	Rate	Country	Date	Continent		Number of Mutations	306		Europe	23	Asia	1	North America	268	South America	11	Africa	2	oceania	1
0	p(132)->h	0.512647	United States	2020-01-01	north america		United States	266		England	7	India	1	United States	266	Chile	11	Morocco	1	Australia	1
1	k(90)->r	0.0137869	Switzerland	2020-01-01	europe		Chile	11		Switzerland	6	1		Canada	2	1		Uganda	1	1
2	l(89)->f	0.0113095	United States	2020-01-01	north america		England	7		France	3			2				2
3	t(169)->s	0.00442204	England	2021-01-01	europe		Switzerland	6		Netherlands	2
4	p(108)->s	0.00217613	Russia	2020-01-01	europe		France	3		Russia	2
5	a(260)->v	0.00195586	Switzerland	2020-01-01	europe		Canada	2		Belgium	1
6	g(15)->s	0.00166938	Ukraine	2020-01-01	europe		Netherlands	2		Spain	1
8	k(88)->r	0.00148692	Netherlands	2020-01-01	europe		Russia	2		Ukraine	1
7	l(75)->f	0.00147034	England	2020-01-01	europe		Australia	1		8
9	t(21)->i	0.00133047	United States	2020-01-01	north america		Belgium	1
12	v(212)->f	0.0011497	Switzerland	2020-01-01	europe		India	1
21	t(45)->n	0.000855283	United States	2020-03-30	north america		Morocco	1
28	e(47)->n	0.000773614	United States	2020-03-30	north america		Spain	1
15	a(191)->v	0.00076785	Netherlands	2020-01-01	europe		Uganda	1
14	h(246)->y	0.000766655	France	2020-03-19	europe		Ukraine	1
17	i(259)->l	0.000766585	United States	2020-07-21	north america		15
16	l(220)->f	0.000760681	United States	2020-01-01	north america
41	t(93)->i	0.000742197	England	2020-01-01	europe
18	v(157)->l	0.000734395	France	2020-03-01	europe
19	t(196)->m	0.000714435	United States	2020-01-01	north america
45	v(73)->i	0.000692014	United States	2020-04-22	north america
22	a(129)->v	0.000668961	India	2020-01-01	asia
11	p(241)->l	0.000641199	England	2020-01-01	europe
20	i(213)->v	0.000638739	Canada	2020-03-01	north america
10	p(96)->s	0.000633819	France	2020-03-01	europe
24	l(30)->i	0.000626088	United States	2020-08-06	north america
54	a(7)->t	0.000623979	Belgium	2020-03-25	europe
48	a(285)->v	0.00058462	United States	2020-03-01	north america
23	f(223)->l	0.000574429	United States	2020-01-01	north america
33	m(17)->v	0.000573726	United States	2020-03-30	north america
27	a(234)->v	0.000536406	Russia	2020-01-01	europe
93	f(8)->t	0.000516867	United States	2020-03-30	north america
188	k(269)->l	0.000516867	United States	2020-03-30	north america
50	g(283)->s	0.0005078	United States	2020-03-30	north america
79	s(284)->g	0.000504919	United States	2020-03-30	north america
32	l(205)->v	0.000480038	England	2020-01-01	europe
116	n(84)->k	0.00046317	United States	2020-03-30	north america
92	t(25)->i	0.000455579	United States	2020-03-30	north america
224	c(265)->g	0.000454666	United States	2020-03-30	north america
170	e(55)->v	0.000454314	United States	2020-03-30	north america
109	v(125)->g	0.000454244	United States	2020-03-30	north america
144	v(204)->r	0.000454103	United States	2020-03-30	north america
199	d(56)->q	0.000454103	United States	2020-03-30	north america
227	g(183)->t	0.000454103	United States	2020-03-30	north america
244	y(161)->g	0.000454103	United States	2020-03-30	north america
252	e(14)->l	0.000454103	United States	2020-03-30	north america
261	y(126)->s	0.000454103	United States	2020-03-30	north america
283	n(214)->l	0.000454103	United States	2020-03-30	north america
169	h(80)->t	0.000453963	United States	2020-03-30	north america
194	l(242)->a	0.000453541	United States	2020-03-30	north america
78	v(303)->l	0.000451292	United States	2020-03-30	north america
70	s(254)->l	0.000451081	United States	2020-03-30	north america
97	t(304)->l	0.000451081	United States	2020-03-30	north america
34	r(279)->v	0.000451011	United States	2020-03-30	north america
183	l(208)->t	0.000451011	United States	2020-03-30	north america
204	c(16)->d	0.000451011	United States	2020-03-30	north america
226	f(181)->t	0.000451011	United States	2020-03-30	north america
247	r(40)->l	0.000451011	United States	2020-03-30	north america
253	g(146)->h	0.000451011	United States	2020-03-30	north america
259	d(176)->a	0.000451011	United States	2020-03-30	north america
240	w(207)->t	0.000450941	United States	2020-03-30	north america
196	c(300)->h	0.000450378	United States	2020-03-30	north america
121	f(159)->l	0.000434213	United States	2020-03-30	north america
26	t(24)->i	0.000432386	United States	2020-03-21	north america
103	a(193)->v	0.000427958	Morocco	2020-02-02	africa
30	g(71)->s	0.000421351	Switzerland	2020-01-01	europe
138	a(194)->v	0.000419946	Switzerland	2020-01-01	europe
75	a(266)->s	0.000416642	United States	2020-03-30	north america
167	i(59)->v	0.000404624	United States	2020-03-30	north america
71	d(33)->n	0.00040118	United States	2020-03-30	north america
73	n(277)->d	0.000400899	United States	2020-03-30	north america
87	r(217)->m	0.000400055	United States	2020-02-10	north america
25	n(274)->t	0.000398158	England	2020-01-01	europe
108	n(180)->t	0.000395627	United States	2020-03-23	north america
279	t(98)->a	0.00039387	United States	2020-03-30	north america
65	m(49)->l	0.000393027	United States	2020-03-30	north america
174	q(192)->a	0.000392465	United States	2020-03-30	north america
98	m(130)->v	0.000392183	United States	2020-03-30	north america
274	s(267)->a	0.000392113	United States	2020-03-30	north america
280	g(170)->r	0.00039141	United States	2020-03-30	north america
128	v(202)->l	0.000390989	United States	2020-03-30	north america
94	r(105)->s	0.000390918	United States	2020-03-30	north america
47	m(264)->l	0.000390637	United States	2020-03-30	north america
150	f(103)->s	0.000390637	United States	2020-03-30	north america
220	n(95)->s	0.000390497	United States	2020-03-30	north america
90	d(155)->a	0.000390286	United States	2020-03-30	north america
133	m(6)->t	0.000390216	United States	2020-03-30	north america
217	l(141)->f	0.000390216	United States	2020-03-30	north america
208	y(154)->h	0.000390145	United States	2020-03-30	north america
95	d(248)->a	0.000389864	United States	2020-03-30	north america
117	m(235)->l	0.000389864	United States	2020-03-30	north america
43	l(50)->v	0.000389513	United States	2020-03-30	north america
106	g(278)->v	0.000389442	United States	2020-03-30	north america
238	l(167)->f	0.000389372	United States	2020-01-01	north america
286	p(39)->l	0.000389302	United States	2020-03-30	north america
96	q(69)->l	0.000389232	United States	2020-03-30	north america
63	c(156)->g	0.000389161	United States	2020-03-30	north america
64	t(190)->l	0.000389161	United States	2020-03-30	north america
80	n(221)->y	0.000389161	United States	2020-03-30	north america
91	v(233)->g	0.000389161	United States	2020-03-30	north america
66	t(280)->r	0.000389091	United States	2020-03-30	north america
37	s(81)->p	0.000389021	United States	2020-03-30	north america
209	t(111)->a	0.000389021	United States	2020-03-30	north america
213	l(287)->f	0.00038881	United States	2020-03-30	north america
235	r(298)->t	0.00038881	United States	2020-03-30	north america
205	p(9)->l	0.00038874	United States	2020-03-30	north america
245	c(44)->s	0.00038874	United States	2020-03-30	north america
228	g(138)->c	0.000388669	United States	2020-03-30	north america
172	q(244)->l	0.000388599	United States	2020-03-30	north america
186	n(151)->t	0.000388599	United States	2020-03-30	north america
219	c(85)->f	0.000388599	United States	2020-03-30	north america
232	t(175)->a	0.000388599	United States	2020-03-30	north america
236	c(22)->r	0.000388599	United States	2020-03-30	north america
250	f(140)->s	0.000388599	United States	2020-03-30	north america
287	g(2)->v	0.000388599	United States	2020-03-30	north america
115	g(195)->i	0.000388529	United States	2020-03-30	north america
246	g(179)->d	0.000388529	United States	2020-03-30	north america
255	h(164)->y	0.000388529	United States	2020-03-30	north america
266	n(28)->s	0.000388529	United States	2020-03-30	north america
275	v(91)->g	0.000388529	United States	2020-03-30	north america
31	a(94)->f	0.000388458	United States	2020-03-30	north america
120	d(153)->v	0.000388458	United States	2020-03-30	north america
159	g(215)->v	0.000388458	United States	2020-03-30	north america
161	e(288)->q	0.000388458	United States	2020-03-30	north america
177	s(10)->n	0.000388458	United States	2020-03-30	north america
212	h(172)->t	0.000388458	United States	2020-03-30	north america
85	m(82)->k	0.000388388	United States	2020-03-30	north america
113	n(228)->h	0.000388388	United States	2020-03-30	north america
234	e(240)->g	0.000388388	United States	2020-03-30	north america
272	l(58)->r	0.000388388	United States	2020-03-30	north america
57	t(243)->v	0.000388318	United States	2020-03-30	north america
126	r(188)->a	0.000388318	United States	2020-03-30	north america
152	d(197)->g	0.000388318	United States	2020-03-30	north america
256	n(231)->i	0.000388318	United States	2020-03-30	north america
278	c(128)->g	0.000388318	United States	2020-03-30	north america
13	p(184)->v	0.000388248	United States	2020-03-30	north america
35	s(46)->h	0.000388248	United States	2020-03-30	north america
39	v(247)->c	0.000388248	United States	2020-03-30	north america
42	l(67)->c	0.000388248	United States	2020-03-30	north america
44	t(198)->d	0.000388248	United States	2020-03-30	north america
46	c(160)->e	0.000388248	United States	2020-03-30	north america
49	k(100)->y	0.000388248	United States	2020-03-30	north america
51	k(236)->s	0.000388248	United States	2020-03-30	north america
53	v(35)->n	0.000388248	United States	2020-03-30	north america
56	l(227)->d	0.000388248	United States	2020-03-30	north america
58	m(162)->n	0.000388248	United States	2020-03-30	north america
60	a(116)->f	0.000388248	United States	2020-03-30	north america
61	m(276)->f	0.000388248	United States	2020-03-30	north america
68	d(263)->i	0.000388248	United States	2020-03-30	north america
69	q(273)->f	0.000388248	United States	2020-03-30	north america
72	d(92)->q	0.000388248	United States	2020-03-30	north america
76	i(43)->k	0.000388248	United States	2020-03-30	north america
77	r(4)->c	0.000388248	United States	2020-03-30	north america
82	s(1)->q	0.000388248	United States	2020-03-30	north america
84	r(222)->e	0.000388248	United States	2020-03-30	north america
86	g(23)->h	0.000388248	United States	2020-03-30	north america
88	s(301)->w	0.000388248	United States	2020-03-30	north america
89	y(239)->t	0.000388248	United States	2020-03-30	north america
99	t(257)->g	0.000388248	United States	2020-03-30	north america
100	t(224)->l	0.000388248	United States	2020-03-30	north america
101	t(226)->q	0.000388248	United States	2020-03-30	north america
102	n(119)->k	0.000388248	United States	2020-03-30	north america
104	p(252)->e	0.000388248	United States	2020-03-30	north america
105	i(106)->g	0.000388248	United States	2020-03-30	north america
107	k(97)->l	0.000388248	United States	2020-03-30	north america
110	v(296)->k	0.000388248	United States	2020-03-30	north america
112	k(102)->g	0.000388248	United States	2020-03-30	north america
114	v(13)->w	0.000388248	United States	2020-03-30	north america
119	i(281)->q	0.000388248	United States	2020-03-30	north america
122	l(87)->r	0.000388248	United States	2020-03-30	north america
123	d(34)->p	0.000388248	United States	2020-03-30	north america
124	v(20)->c	0.000388248	United States	2020-03-30	north america
125	k(61)->g	0.000388248	United States	2020-03-30	north america
127	v(148)->e	0.000388248	United States	2020-03-30	north america
129	d(48)->f	0.000388248	United States	2020-03-30	north america
130	v(77)->n	0.000388248	United States	2020-03-30	north america
134	v(171)->q	0.000388248	United States	2020-03-30	north america
135	g(251)->k	0.000388248	United States	2020-03-30	north america
136	s(123)->l	0.000388248	United States	2020-03-30	north america
140	p(293)->r	0.000388248	United States	2020-03-30	north america
141	s(158)->d	0.000388248	United States	2020-03-30	north america
142	v(36)->y	0.000388248	United States	2020-03-30	north america
143	f(134)->i	0.000388248	United States	2020-03-30	north america
145	i(152)->g	0.000388248	United States	2020-03-30	north america
146	f(305)->t	0.000388248	United States	2020-03-30	north america
147	f(66)->n	0.000388248	United States	2020-03-30	north america
148	g(275)->p	0.000388248	United States	2020-03-30	north america
149	n(51)->q	0.000388248	United States	2020-03-30	north america
153	g(29)->e	0.000388248	United States	2020-03-30	north america
155	q(19)->y	0.000388248	United States	2020-03-30	north america
156	e(178)->t	0.000388248	United States	2020-03-30	north america
157	n(238)->q	0.000388248	United States	2020-03-30	north america
158	f(112)->m	0.000388248	United States	2020-03-30	north america
160	l(272)->e	0.000388248	United States	2020-03-30	north america
162	q(107)->v	0.000388248	United States	2020-03-30	north america
163	p(99)->c	0.000388248	United States	2020-03-30	north america
164	d(229)->v	0.000388248	United States	2020-03-30	north america
168	n(142)->c	0.000388248	United States	2020-03-30	north america
171	l(271)->d	0.000388248	United States	2020-03-30	north america
173	p(122)->f	0.000388248	United States	2020-03-30	north america
176	h(64)->m	0.000388248	United States	2020-03-30	north america
179	t(292)->k	0.000388248	United States	2020-03-30	north america
180	h(41)->i	0.000388248	United States	2020-03-30	north america
181	y(101)->n	0.000388248	United States	2020-03-30	north america
182	g(109)->q	0.000388248	United States	2020-03-30	north america
184	c(38)->d	0.000388248	United States	2020-03-30	north america
187	t(26)->c	0.000388248	United States	2020-03-30	north america
189	q(189)->w	0.000388248	United States	2020-03-30	north america
190	i(136)->y	0.000388248	United States	2020-03-30	north america
191	m(165)->g	0.000388248	United States	2020-03-30	north america
192	a(211)->d	0.000388248	United States	2020-03-30	north america
197	w(218)->k	0.000388248	United States	2020-03-30	north america
198	n(53)->g	0.000388248	United States	2020-03-30	north america
200	l(282)->c	0.000388248	United States	2020-03-30	north america
206	q(127)->c	0.000388248	United States	2020-03-30	north america
207	s(62)->h	0.000388248	United States	2020-03-30	north america
210	k(137)->d	0.000388248	United States	2020-03-30	north america
215	s(113)->r	0.000388248	United States	2020-03-30	north america
216	t(201)->f	0.000388248	United States	2020-03-30	north america
223	s(144)->m	0.000388248	United States	2020-03-30	north america
225	f(185)->n	0.000388248	United States	2020-03-30	north america
230	g(149)->l	0.000388248	United States	2020-03-30	north america
231	f(230)->d	0.000388248	United States	2020-03-30	north america
233	g(124)->n	0.000388248	United States	2020-03-30	north america
239	c(145)->h	0.000388248	United States	2020-03-30	north america
241	r(131)->g	0.000388248	United States	2020-03-30	north america
242	g(79)->k	0.000388248	United States	2020-03-30	north america
243	g(143)->y	0.000388248	United States	2020-03-30	north america
248	h(163)->f	0.000388248	United States	2020-03-30	north america
249	f(219)->y	0.000388248	United States	2020-03-30	north america
251	f(150)->p	0.000388248	United States	2020-03-30	north america
254	l(286)->t	0.000388248	United States	2020-03-30	north america
257	d(295)->i	0.000388248	United States	2020-03-30	north america
262	y(54)->n	0.000388248	United States	2020-03-30	north america
263	g(174)->q	0.000388248	United States	2020-03-30	north america
264	f(291)->v	0.000388248	United States	2020-03-30	north america
268	y(118)->i	0.000388248	United States	2020-03-30	north america
269	l(115)->n	0.000388248	United States	2020-03-30	north america
270	y(182)->i	0.000388248	United States	2020-03-30	north america
271	y(37)->e	0.000388248	United States	2020-03-30	north america
277	q(110)->c	0.000388248	United States	2020-03-30	north america
281	g(302)->l	0.000388248	United States	2020-03-30	north america
282	g(258)->m	0.000388248	United States	2020-03-30	north america
285	i(200)->w	0.000388248	United States	2020-03-30	north america
36	v(104)->p	0.000388177	United States	2020-03-30	north america
38	q(83)->y	0.000388177	United States	2020-03-30	north america
52	v(261)->r	0.000388177	United States	2020-03-30	north america
59	t(199)->r	0.000388177	United States	2020-03-30	north america
67	a(255)->q	0.000388177	United States	2020-03-30	north america
81	t(135)->d	0.000388177	United States	2020-03-30	north america
83	i(249)->s	0.000388177	United States	2020-03-30	north america
131	y(237)->a	0.000388177	United States	2020-03-30	north america
151	a(210)->n	0.000388177	United States	2020-03-30	north america
166	k(5)->g	0.000388177	United States	2020-03-30	north america
175	l(262)->t	0.000388177	United States	2020-03-30	north america
178	q(74)->d	0.000388177	United States	2020-03-30	north america
185	c(117)->t	0.000388177	United States	2020-03-30	north america
193	l(177)->g	0.000388177	United States	2020-03-30	north america
202	d(187)->l	0.000388177	United States	2020-03-30	north america
218	q(306)->i	0.000388177	United States	2020-03-30	north america
222	f(294)->t	0.000388177	United States	2020-03-30	north america
258	n(63)->s	0.000388177	United States	2020-03-30	north america
267	d(289)->s	0.000388177	United States	2020-03-30	north america
273	d(216)->a	0.000388177	United States	2020-03-30	north america
55	r(60)->i	0.000388107	United States	2020-03-30	north america
139	p(168)->v	0.000388107	United States	2020-03-30	north america
203	p(52)->a	0.000388107	United States	2020-03-30	north america
237	w(31)->m	0.000388107	United States	2020-03-30	north america
62	v(297)->g	0.000388037	United States	2020-03-30	north america
165	v(42)->r	0.000388037	United States	2020-03-30	north america
221	s(147)->m	0.000388037	United States	2020-03-30	north america
29	a(70)->k	0.000387966	United States	2020-03-30	north america
214	y(209)->l	0.000387966	United States	2020-03-30	north america
265	e(290)->a	0.000387966	United States	2020-03-30	north america
40	i(78)->p	0.000387896	United States	2020-03-30	north america
201	s(139)->v	0.000387896	United States	2020-03-30	north america
284	q(256)->n	0.000387826	United States	2020-03-30	north america
74	n(65)->q	0.000387756	United States	2020-03-30	north america
118	r(76)->a	0.000387756	United States	2020-03-30	north america
154	f(3)->t	0.000387756	United States	2020-03-30	north america
211	e(166)->p	0.000387756	United States	2020-03-30	north america
195	a(206)->t	0.000387615	United States	2020-03-30	north america
229	l(27)->t	0.000387615	United States	2020-03-30	north america
260	q(299)->h	0.000387615	United States	2020-03-30	north america
132	k(12)->l	0.000386561	United States	2020-03-30	north america
111	n(72)->k	0.00038628	United States	2020-03-30	north america
137	v(114)->h	0.000367865	Chile	2021-12-05	south america
276	t(225)->i	0.00030208	Switzerland	2020-01-01	europe
289	s(121)->l	0.000240792	United States	2020-01-01	north america
290	l(232)->f	0.000180489	United States	2020-01-01	north america
288	v(186)->f	0.000166432	Uganda	2020-01-01	africa
294	v(18)->i	9.3618e-05	Spain	2020-03-17	europe
295	a(173)->t	8.28646e-05	Canada	2020-04-19	north america
292	e(270)->g	7.86475e-05	England	2020-04-23	europe
291	v(86)->i	7.74527e-05	Australia	2020-03-26	oceania
296	d(245)->g	6.88781e-05	United States	2020-06-19	north america
305	l(268)->i	6.59965e-05	Chile	2021-05-02	south america
293	v(68)->s	6.59262e-05	Chile	2021-05-02	south america
303	n(203)->d	6.59262e-05	Chile	2021-05-02	south america
297	l(253)->a	6.58559e-05	Chile	2021-05-02	south america
299	g(120)->n	6.58559e-05	Chile	2021-05-02	south america
302	l(250)->d	6.58559e-05	Chile	2021-05-02	south america
304	n(133)->g	6.58559e-05	Chile	2021-05-02	south america
300	g(11)->t	6.57856e-05	Chile	2021-05-02	south america
301	l(57)->a	6.57856e-05	Chile	2021-05-02	south america
298	l(32)->t	6.5645e-05	Chile	2021-05-02	south america

## Sheet: NSP6
	Mutant	Rate	Country	Date	Continent		Number of Mutations	290		Europe	31	Asia	205	North America	34	South America	10	Africa	9	oceania	1
0	t(77)->a	0.703749	Guangdong	2020-01-01	asia		Vietnam	187		Switzerland	10	Vietnam	187	United States	31	Chile	8	Egypt	2	Australia	1
1	v(149)->a	0.0688306	Guangdong	2020-01-01	asia		United States	31		England	9	India	4	Canada	3	Brazil	2	South Africa	2	1
2	t(181)->i	0.0571947	United States	2020-01-01	north america		Switzerland	10		France	6	Japan	4	2		2		DRC	1
3	i(162)->v	0.0338944	United States	2020-05-07	north america		England	9		Belgium	1	Guangdong	3					Gabon	1
4	l(37)->f	0.0306531	Switzerland	2020-01-01	europe		Chile	8		Germany	1	Iran	2					Madagascar	1
5	c(197)->f	0.0243362	Lithuania	2020-04-18	europe		France	6		Greece	1	Wuhan	2					Nigeria	1
6	a(2)->v	0.0115242	England	2020-01-01	europe		India	4		Lithuania	1	Indonesia	1					Senegal	1
7	i(49)->v	0.00600054	United States	2020-01-01	north america		Japan	4		Russia	1	Singapore	1					7
10	f(108)->l	0.00507999	France	2020-04-01	europe		Canada	3		Spain	1	Turkey	1
9	q(160)->r	0.00430881	Singapore	2020-01-27	asia		Guangdong	3		9		9
8	h(11)->q	0.00412289	United States	2020-01-01	north america		Brazil	2
12	g(107)->s	0.00373573	India	2020-01-01	asia		Egypt	2
11	q(208)->r	0.00327195	India	2020-01-01	asia		Iran	2
13	s(106)->t	0.00290639	France	2020-11-09	europe		South Africa	2
22	i(189)->v	0.00227072	Switzerland	2020-03-17	europe		Wuhan	2
16	m(183)->i	0.00188245	Switzerland	2020-01-01	europe		Australia	1
15	l(260)->f	0.0018302	Switzerland	2020-01-01	europe		Belgium	1
26	v(24)->f	0.001823	Switzerland	2020-01-01	europe		DRC	1
14	a(46)->v	0.0018158	Switzerland	2020-01-01	europe		Gabon	1
17	a(54)->s	0.00166718	Switzerland	2020-01-01	europe		Germany	1
51	l(207)->f	0.00165351	United States	2020-01-01	north america		Greece	1
20	l(142)->f	0.00162047	England	2020-01-01	europe		Indonesia	1
18	l(75)->f	0.00157892	England	2020-01-01	europe		Lithuania	1
52	v(121)->l	0.00144046	Japan	2020-04-06	asia		Madagascar	1
40	m(100)->v	0.0013439	England	2020-03-31	europe		Nigeria	1
102	n(255)->l	0.00131694	Vietnam	2021-01-02	asia		Russia	1
21	m(86)->i	0.00131306	Switzerland	2020-01-01	europe		Senegal	1
60	a(161)->v	0.00128481	United States	2020-03-20	north america		Singapore	1
19	g(48)->c	0.00126598	United States	2020-06-15	north america		Spain	1
65	t(103)->i	0.00125527	Japan	2020-01-01	asia		Turkey	1
79	a(128)->v	0.00121706	England	2020-01-01	europe		30
139	v(145)->a	0.00119066	Madagascar	2020-08-11	africa
123	f(191)->l	0.00117127	Brazil	2020-08-26	south america
85	m(143)->i	0.00116462	England	2020-01-01	europe
56	m(192)->v	0.00116425	Canada	2020-03-01	north america
87	l(148)->i	0.00115982	France	2020-11-01	europe
245	g(280)->v	0.00115207	Vietnam	2021-01-02	asia
151	f(225)->v	0.00115188	Vietnam	2021-01-02	asia
145	i(284)->s	0.00115151	Vietnam	2021-01-02	asia
31	p(198)->y	0.00115133	Vietnam	2021-01-02	asia
101	y(196)->l	0.00115133	Vietnam	2021-01-02	asia
130	l(67)->y	0.00115133	Vietnam	2021-01-02	asia
143	g(204)->f	0.00115133	Vietnam	2021-01-02	asia
155	t(203)->y	0.00115133	Vietnam	2021-01-02	asia
158	l(276)->k	0.00115133	Vietnam	2021-01-02	asia
173	s(28)->a	0.00115133	Vietnam	2021-01-02	asia
233	k(285)->v	0.00115133	Vietnam	2021-01-02	asia
96	n(82)->m	0.00115115	Vietnam	2021-01-02	asia
121	y(38)->a	0.00115115	Vietnam	2021-01-02	asia
237	f(34)->m	0.00115115	Vietnam	2021-01-02	asia
75	s(1)->l	0.00115096	Vietnam	2021-01-02	asia
92	e(39)->m	0.00115078	Vietnam	2021-01-02	asia
58	l(33)->a	0.00115022	Vietnam	2021-01-02	asia
81	v(289)->l	0.00114782	Guangdong	2020-02-17	asia
80	i(210)->l	0.00114579	Canada	2020-11-22	north america
204	d(133)->y	0.0011445	United States	2020-07-22	north america
53	a(117)->r	0.00114395	Vietnam	2021-01-02	asia
64	t(288)->q	0.00114395	Vietnam	2021-01-02	asia
72	r(5)->l	0.00114395	Vietnam	2021-01-02	asia
97	t(180)->f	0.00114395	Vietnam	2021-01-02	asia
105	c(113)->d	0.00114395	Vietnam	2021-01-02	asia
141	v(241)->p	0.00114395	Vietnam	2021-01-02	asia
201	c(283)->l	0.00114395	Vietnam	2021-01-02	asia
216	l(158)->v	0.00114395	Vietnam	2021-01-02	asia
261	l(259)->g	0.00114395	Vietnam	2021-01-02	asia
268	k(281)->v	0.00114395	Vietnam	2021-01-02	asia
98	d(102)->l	0.00114376	Vietnam	2021-01-02	asia
106	s(32)->i	0.00114358	Vietnam	2021-01-02	asia
149	i(18)->f	0.00114358	Vietnam	2021-01-02	asia
176	t(17)->f	0.00114339	Vietnam	2021-01-02	asia
23	t(10)->i	0.00113434	Greece	2020-01-01	europe
109	n(40)->m	0.00112216	Vietnam	2021-01-02	asia
86	g(188)->c	0.00111607	United States	2020-07-07	north america
61	s(163)->f	0.00107102	France	2020-04-03	europe
108	t(147)->i	0.0010616	Belgium	2020-03-02	europe
24	a(51)->v	0.00105182	United States	2020-01-01	north america
254	a(136)->v	0.00104702	England	2020-01-01	europe
43	p(44)->h	0.0010448	Indonesia	2020-06-02	asia
144	a(157)->v	0.00104462	United States	2020-04-01	north america
137	a(268)->v	0.00104425	Switzerland	2020-01-01	europe
140	h(12)->q	0.00103557	United States	2020-04-17	north america
246	s(173)->v	0.00103538	Vietnam	2021-01-02	asia
59	a(56)->s	0.00103428	Switzerland	2020-01-01	europe
256	v(178)->i	0.00102006	United States	2020-06-14	north america
136	m(83)->v	0.00101545	United States	2020-04-24	north america
117	f(216)->l	0.00101508	DRC	2020-05-23	africa
125	i(124)->v	0.00100954	United States	2020-06-13	north america
89	f(35)->s	0.00100548	France	2020-04-07	europe
93	t(96)->a	0.00100548	Japan	2020-04-27	asia
181	t(141)->i	0.00100548	India	2020-01-01	asia
138	m(126)->t	0.00100492	Germany	2020-11-06	europe
50	f(220)->v	0.00100086	Russia	2020-09-25	europe
257	f(235)->s	0.00100012	United States	2020-06-09	north america
73	g(277)->c	0.00099569	United States	2020-06-20	north america
142	l(230)->f	0.000994398	Gabon	2020-08-19	africa
272	v(286)->l	0.000993659	Canada	2020-03-01	north america
184	d(243)->n	0.000993105	England	2021-01-01	europe
253	i(169)->v	0.000992921	India	2021-01-01	asia
33	m(164)->l	0.000991074	Japan	2020-10-08	asia
171	p(282)->l	0.000990151	United States	2020-07-15	north america
258	c(193)->y	0.000990151	South Africa	2020-05-07	africa
212	m(254)->l	0.000987936	United States	2020-07-02	north america
222	g(279)->s	0.000985351	United States	2020-03-31	north america
28	s(118)->v	0.000984797	Vietnam	2021-01-02	asia
47	y(153)->n	0.000984797	Vietnam	2021-01-02	asia
128	r(129)->y	0.000984612	Vietnam	2021-01-02	asia
183	g(155)->s	0.000984612	Vietnam	2021-01-02	asia
150	y(234)->n	0.000984428	Egypt	2020-05-26	africa
111	i(94)->m	0.00098332	Vietnam	2021-01-02	asia
113	i(7)->l	0.000982951	Nigeria	2020-05-08	africa
274	f(42)->v	0.000982397	Vietnam	2021-01-02	asia
194	n(232)->y	0.000982212	Egypt	2020-06-16	africa
273	f(200)->c	0.000982028	Brazil	2020-08-11	south america
269	y(214)->f	0.000981474	Vietnam	2021-01-02	asia
32	c(221)->y	0.000981105	Iran	2020-05-01	asia
94	i(199)->f	0.000980551	Vietnam	2021-01-02	asia
259	l(16)->f	0.000980181	France	2020-01-01	europe
154	n(264)->k	0.000979997	Wuhan	2019-12-26	asia
129	d(134)->g	0.000979443	Vietnam	2021-01-02	asia
224	h(62)->y	0.000979443	Vietnam	2021-01-02	asia
205	l(71)->s	0.000979258	Vietnam	2021-01-02	asia
231	s(170)->f	0.000979258	United States	2020-08-04	north america
67	k(109)->t	0.000979074	Vietnam	2021-01-02	asia
179	l(14)->s	0.000979074	Vietnam	2021-01-02	asia
182	v(179)->f	0.000979074	United States	2020-07-14	north america
213	r(252)->i	0.000979074	United States	2020-07-14	north america
77	i(273)->s	0.000978889	United States	2020-09-24	north america
107	v(194)->c	0.000978889	Vietnam	2021-01-02	asia
134	v(114)->g	0.000978889	United States	2020-05-26	north america
203	k(151)->t	0.000978889	Vietnam	2021-01-02	asia
206	l(275)->v	0.000978889	Vietnam	2021-01-02	asia
242	g(226)->s	0.000978889	England	2020-01-01	europe
112	d(159)->t	0.000978704	Vietnam	2021-01-02	asia
175	w(97)->s	0.000978704	United States	2021-01-01	north america
200	l(245)->i	0.000978704	Vietnam	2021-01-02	asia
232	h(64)->n	0.000978704	Iran	2020-05-01	asia
252	t(206)->l	0.000978704	Vietnam	2021-01-02	asia
35	l(231)->r	0.00097852	Vietnam	2021-01-02	asia
78	l(105)->m	0.00097852	Vietnam	2021-01-02	asia
88	a(41)->f	0.00097852	Vietnam	2021-01-02	asia
120	d(99)->v	0.00097852	Vietnam	2021-01-02	asia
148	v(101)->l	0.00097852	Vietnam	2021-01-02	asia
156	g(135)->n	0.00097852	United States	2020-12-31	north america
165	v(246)->d	0.00097852	Wuhan	2020-01-18	asia
186	f(66)->v	0.00097852	Vietnam	2021-01-02	asia
195	s(53)->l	0.00097852	Vietnam	2021-01-02	asia
247	s(247)->a	0.00097852	Vietnam	2021-01-02	asia
264	y(224)->l	0.00097852	Vietnam	2021-01-02	asia
27	k(270)->s	0.000978335	Vietnam	2021-01-02	asia
30	v(84)->d	0.000978335	Vietnam	2021-01-02	asia
34	v(91)->d	0.000978335	Vietnam	2021-01-02	asia
36	m(92)->c	0.000978335	Vietnam	2021-01-02	asia
38	a(88)->k	0.000978335	Vietnam	2021-01-02	asia
42	k(263)->i	0.000978335	Vietnam	2021-01-02	asia
44	i(202)->c	0.000978335	Vietnam	2021-01-02	asia
48	v(190)->m	0.000978335	Vietnam	2021-01-02	asia
49	l(185)->t	0.000978335	Vietnam	2021-01-02	asia
54	r(93)->v	0.000978335	Vietnam	2021-01-02	asia
55	r(233)->m	0.000978335	Vietnam	2021-01-02	asia
62	m(47)->a	0.000978335	Vietnam	2021-01-02	asia
68	m(52)->f	0.000978335	Vietnam	2021-01-02	asia
69	v(120)->t	0.000978335	Vietnam	2021-01-02	asia
70	q(27)->f	0.000978335	Vietnam	2021-01-02	asia
71	a(79)->w	0.000978335	Vietnam	2021-01-02	asia
74	n(156)->g	0.000978335	Vietnam	2021-01-02	asia
76	l(227)->t	0.000978335	Vietnam	2021-01-02	asia
82	q(290)->r	0.000978335	Vietnam	2021-01-02	asia
83	d(267)->t	0.000978335	Vietnam	2021-01-02	asia
90	i(50)->c	0.000978335	Vietnam	2021-01-02	asia
95	v(152)->s	0.000978335	Vietnam	2021-01-02	asia
100	m(211)->n	0.000978335	Vietnam	2021-01-02	asia
103	a(119)->w	0.000978335	Vietnam	2021-01-02	asia
104	l(22)->n	0.000978335	Vietnam	2021-01-02	asia
114	v(78)->t	0.000978335	Vietnam	2021-01-02	asia
119	v(278)->t	0.000978335	Vietnam	2021-01-02	asia
122	v(213)->y	0.000978335	Vietnam	2021-01-02	asia
126	k(4)->l	0.000978335	Vietnam	2021-01-02	asia
131	f(55)->p	0.000978335	Vietnam	2021-01-02	asia
132	i(266)->a	0.000978335	Vietnam	2021-01-02	asia
133	f(45)->k	0.000978335	Vietnam	2021-01-02	asia
146	f(269)->q	0.000978335	Vietnam	2021-01-02	asia
157	k(111)->y	0.000978335	Vietnam	2021-01-02	asia
159	f(201)->t	0.000978335	Vietnam	2021-01-02	asia
161	v(139)->q	0.000978335	Vietnam	2021-01-02	asia
163	q(30)->g	0.000978335	Vietnam	2021-01-02	asia
164	n(205)->g	0.000978335	Vietnam	2021-01-02	asia
166	a(287)->q	0.000978335	Vietnam	2021-01-02	asia
168	y(116)->r	0.000978335	Vietnam	2021-01-02	asia
170	t(20)->y	0.000978335	Vietnam	2021-01-02	asia
172	l(110)->v	0.000978335	Vietnam	2021-01-02	asia
174	y(150)->v	0.000978335	Vietnam	2021-01-02	asia
177	s(21)->e	0.000978335	Vietnam	2021-01-02	asia
178	w(31)->i	0.000978335	Vietnam	2021-01-02	asia
180	f(184)->n	0.000978335	Vietnam	2021-01-02	asia
185	s(74)->m	0.000978335	Vietnam	2021-01-02	asia
187	k(274)->d	0.000978335	Vietnam	2021-01-02	asia
188	l(237)->g	0.000978335	Vietnam	2021-01-02	asia
189	r(187)->q	0.000978335	Vietnam	2021-01-02	asia
190	y(85)->t	0.000978335	Vietnam	2021-01-02	asia
192	t(238)->l	0.000978335	Vietnam	2021-01-02	asia
193	l(43)->k	0.000978335	Vietnam	2021-01-02	asia
196	w(165)->a	0.000978335	Vietnam	2021-01-02	asia
198	l(72)->w	0.000978335	Vietnam	2021-01-02	asia
202	l(123)->n	0.000978335	Vietnam	2021-01-02	asia
207	n(144)->w	0.000978335	Vietnam	2021-01-02	asia
208	w(90)->k	0.000978335	Vietnam	2021-01-02	asia
209	c(229)->e	0.000978335	Vietnam	2021-01-02	asia
210	g(240)->p	0.000978335	Vietnam	2021-01-02	asia
211	t(172)->c	0.000978335	Vietnam	2021-01-02	asia
214	c(223)->y	0.000978335	Vietnam	2021-01-02	asia
215	c(215)->r	0.000978335	Vietnam	2021-01-02	asia
218	t(130)->k	0.000978335	Vietnam	2021-01-02	asia
220	s(176)->c	0.000978335	Vietnam	2021-01-02	asia
223	f(228)->q	0.000978335	Vietnam	2021-01-02	asia
226	r(137)->l	0.000978335	Vietnam	2021-01-02	asia
228	f(81)->d	0.000978335	Vietnam	2021-01-02	asia
230	n(174)->e	0.000978335	Vietnam	2021-01-02	asia
234	y(219)->g	0.000978335	Vietnam	2021-01-02	asia
235	n(272)->m	0.000978335	Vietnam	2021-01-02	asia
236	y(253)->k	0.000978335	Vietnam	2021-01-02	asia
238	y(244)->s	0.000978335	Vietnam	2021-01-02	asia
240	c(68)->m	0.000978335	Vietnam	2021-01-02	asia
244	p(73)->v	0.000978335	Vietnam	2021-01-02	asia
248	g(218)->l	0.000978335	Vietnam	2021-01-02	asia
249	f(251)->n	0.000978335	Vietnam	2021-01-02	asia
250	l(69)->p	0.000978335	Vietnam	2021-01-02	asia
251	e(250)->l	0.000978335	Vietnam	2021-01-02	asia
255	m(95)->y	0.000978335	Vietnam	2021-01-02	asia
262	c(209)->l	0.000978335	Vietnam	2021-01-02	asia
263	t(127)->l	0.000978335	Vietnam	2021-01-02	asia
265	l(217)->t	0.000978335	Vietnam	2021-01-02	asia
267	t(222)->d	0.000978335	Vietnam	2021-01-02	asia
270	p(262)->c	0.000978335	Vietnam	2021-01-02	asia
25	a(76)->i	0.000978151	Vietnam	2021-01-02	asia
45	l(98)->a	0.000978151	Vietnam	2021-01-02	asia
57	y(80)->l	0.000978151	Vietnam	2021-01-02	asia
66	l(122)->m	0.000978151	Vietnam	2021-01-02	asia
91	k(63)->f	0.000978151	Vietnam	2021-01-02	asia
99	t(6)->v	0.000978151	Vietnam	2021-01-02	asia
110	t(29)->m	0.000978151	Vietnam	2021-01-02	asia
116	m(115)->a	0.000978151	Vietnam	2021-01-02	asia
118	f(36)->a	0.000978151	Vietnam	2021-01-02	asia
124	v(182)->t	0.000978151	Vietnam	2021-01-02	asia
127	v(3)->s	0.000978151	Vietnam	2021-01-02	asia
135	s(89)->l	0.000978151	Vietnam	2021-01-02	asia
152	k(61)->a	0.000978151	Vietnam	2021-01-02	asia
153	v(171)->m	0.000978151	Vietnam	2021-01-02	asia
162	s(104)->l	0.000978151	Vietnam	2021-01-02	asia
199	f(59)->t	0.000978151	Vietnam	2021-01-02	asia
217	t(248)->f	0.000978151	Vietnam	2021-01-02	asia
219	r(138)->d	0.000978151	Vietnam	2021-01-02	asia
227	f(70)->a	0.000978151	Vietnam	2021-01-02	asia
266	a(166)->r	0.000978151	Vietnam	2021-01-02	asia
29	e(195)->f	0.000977966	Vietnam	2021-01-02	asia
37	k(8)->v	0.000977966	Vietnam	2021-01-02	asia
41	m(58)->a	0.000977966	Vietnam	2021-01-02	asia
84	g(9)->q	0.000977966	Vietnam	2021-01-02	asia
225	s(256)->g	0.000977966	Vietnam	2021-01-02	asia
260	r(236)->q	0.000977966	Vietnam	2021-01-02	asia
39	v(26)->p	0.000977781	Vietnam	2021-01-02	asia
115	a(65)->m	0.000977781	Vietnam	2021-01-02	asia
147	g(177)->p	0.000977781	Vietnam	2021-01-02	asia
221	w(140)->a	0.000977781	Vietnam	2021-01-02	asia
229	y(242)->k	0.000977781	Vietnam	2021-01-02	asia
191	l(271)->k	0.000977597	Vietnam	2021-01-02	asia
46	l(167)->g	0.000977412	Vietnam	2021-01-02	asia
63	q(257)->v	0.000977227	Vietnam	2021-01-02	asia
160	a(186)->l	0.000977227	Vietnam	2021-01-02	asia
167	m(57)->l	0.000977227	Vietnam	2021-01-02	asia
169	l(212)->r	0.000976489	Vietnam	2021-01-02	asia
197	q(249)->k	0.000975935	Vietnam	2021-01-02	asia
239	l(23)->a	0.000975935	Vietnam	2021-01-02	asia
243	p(87)->l	0.00097575	Turkey	2020-03-17	asia
241	s(265)->v	0.000968735	Vietnam	2021-01-02	asia
271	l(125)->f	0.000749398	Senegal	2020-01-01	africa
277	l(239)->f	0.000397501	Spain	2020-04-09	europe
289	l(15)->s	0.000340266	Australia	2020-03-23	oceania
279	l(19)->f	0.00032365	United States	2020-05-07	north america
275	i(168)->t	0.000182226	South Africa	2020-04-24	africa
276	d(112)->a	0.000180934	United States	2020-12-04	north america
281	g(258)->v	0.00018038	United States	2020-04-01	north america
280	y(154)->s	0.000174287	United States	2021-01-26	north america
288	y(175)->f	0.00017318	Chile	2021-05-02	south america
278	l(146)->i	0.000172995	Chile	2021-05-02	south america
283	v(60)->p	0.000172995	Chile	2021-05-02	south america
284	y(132)->l	0.000172995	Chile	2021-05-02	south america
285	w(13)->v	0.000172995	Chile	2021-05-02	south america
286	v(131)->t	0.000172995	Chile	2021-05-02	south america
287	p(261)->g	0.000172995	Chile	2021-05-02	south america
282	l(25)->y	0.00017281	Chile	2021-05-02	south america

## Sheet: NSP7
	Mutant	Rate	Country	Date	Continent		Number of Mutations	83		Europe	11	Asia	1	North America	69	South America	1	Africa	1
0	l(71)->f	0.00182802	England	2020-01-01	europe		United States	69		England	5	Turkey	1	United States	69	Chile	1	South Africa	1
1	q(63)->r	0.00117201	United States	2020-05-26	north america		England	5		Italy	2	1		1		1		1
2	s(25)->l	0.00109273	United States	2020-01-01	north america		Italy	2		Switzerland	2
4	l(56)->f	0.000990056	South Africa	2020-01-01	africa		Switzerland	2		Austria	1
3	d(77)->n	0.000930791	Netherlands	2020-01-01	europe		Austria	1		Netherlands	1
5	m(75)->i	0.000731459	England	2020-01-01	europe		Chile	1		5
15	i(39)->l	0.000518185	United States	2020-03-30	north america		Netherlands	1
25	d(44)->a	0.000492088	United States	2020-03-30	north america		South Africa	1
7	t(81)->i	0.000468237	United States	2020-01-01	north america		Turkey	1
9	l(60)->f	0.000463347	Switzerland	2020-03-17	europe		9
6	m(3)->i	0.00046011	Switzerland	2020-01-01	europe
8	s(26)->f	0.000459383	England	2020-01-01	europe
41	q(19)->l	0.000453701	United States	2020-03-30	north america
44	d(5)->s	0.000453635	United States	2020-03-30	north america
50	v(53)->e	0.000453569	United States	2020-03-30	north america
18	k(70)->s	0.000453503	United States	2020-03-30	north america
64	l(76)->a	0.000453437	United States	2020-03-30	north america
67	n(37)->v	0.00045271	United States	2020-03-30	north america
62	q(83)->a	0.000452644	United States	2020-03-30	north america
31	t(9)->a	0.00042615	Austria	2020-01-01	europe
40	n(69)->s	0.000405867	United States	2020-03-30	north america
14	v(33)->s	0.00039404	United States	2020-03-30	north america
26	q(34)->l	0.000393049	United States	2020-03-30	north america
39	l(28)->f	0.000392455	United States	2020-03-30	north america
53	s(24)->t	0.000389283	United States	2020-03-30	north america
35	k(2)->e	0.000388821	United States	2020-03-30	north america
61	e(23)->d	0.000388821	United States	2020-03-30	north america
43	d(67)->e	0.000388755	United States	2020-03-30	north america
21	e(73)->s	0.000388424	United States	2020-03-30	north america
22	m(62)->q	0.000388424	United States	2020-03-30	north america
56	v(6)->k	0.000388424	United States	2020-03-30	north america
58	c(8)->w	0.000388424	United States	2020-03-30	north america
10	v(58)->r	0.000388358	United States	2020-03-30	north america
12	v(66)->s	0.000388358	United States	2020-03-30	north america
17	a(30)->k	0.000388358	United States	2020-03-30	north america
19	n(78)->a	0.000388358	United States	2020-03-30	north america
23	i(68)->f	0.000388358	United States	2020-03-30	north america
28	d(38)->l	0.000388358	United States	2020-03-30	north america
29	v(22)->k	0.000388358	United States	2020-03-30	north america
30	g(64)->i	0.000388358	United States	2020-03-30	north america
32	s(15)->h	0.000388358	United States	2020-03-30	north america
37	r(21)->a	0.000388358	United States	2020-03-30	north america
38	s(61)->l	0.000388358	United States	2020-03-30	north america
47	v(16)->n	0.000388358	United States	2020-03-30	north america
48	l(17)->d	0.000388358	United States	2020-03-30	north america
49	k(51)->c	0.000388358	United States	2020-03-30	north america
52	r(79)->t	0.000388358	United States	2020-03-30	north america
55	v(11)->c	0.000388358	United States	2020-03-30	north america
57	c(32)->v	0.000388358	United States	2020-03-30	north america
59	h(36)->s	0.000388358	United States	2020-03-30	north america
60	e(74)->y	0.000388358	United States	2020-03-30	north america
63	f(49)->k	0.000388358	United States	2020-03-30	north america
65	w(29)->e	0.000388358	United States	2020-03-30	north america
66	s(1)->v	0.000388358	United States	2020-03-30	north america
68	k(7)->l	0.000388358	United States	2020-03-30	north america
69	l(13)->q	0.000388358	United States	2020-03-30	north america
70	l(82)->e	0.000388358	United States	2020-03-30	north america
71	k(27)->a	0.000388358	United States	2020-03-30	north america
72	q(18)->i	0.000388358	United States	2020-03-30	north america
74	s(10)->q	0.000388358	United States	2020-03-30	north america
11	m(52)->e	0.000388292	United States	2020-03-30	north america
13	e(50)->l	0.000388292	United States	2020-03-30	north america
45	a(48)->n	0.000388292	United States	2020-03-30	north america
54	s(57)->n	0.000388292	United States	2020-03-30	north america
73	l(40)->s	0.000388292	United States	2020-03-30	north america
24	k(43)->g	0.000388226	United States	2020-03-30	north america
27	t(46)->d	0.000388226	United States	2020-03-30	north america
42	s(54)->m	0.00038816	United States	2020-03-30	north america
16	t(45)->v	0.000388094	United States	2020-03-30	north america
34	q(31)->m	0.000388094	United States	2020-03-30	north america
46	l(41)->m	0.000388094	United States	2020-03-30	north america
51	l(59)->a	0.000388094	United States	2020-03-30	north america
33	c(72)->p	0.00038783	United States	2020-03-30	north america
36	e(47)->i	0.000387698	United States	2020-03-30	north america
20	a(42)->q	0.000386442	United States	2020-03-30	north america
75	a(80)->v	0.00018962	England	2020-01-01	europe
76	a(65)->v	0.000125665	England	2020-04-03	europe
80	s(4)->l	7.02322e-05	United States	2020-04-05	north america
77	v(12)->i	6.9109e-05	United States	2020-06-21	north america
78	l(14)->q	6.52109e-05	Italy	2022-11-15	europe
79	l(20)->h	6.52109e-05	Turkey	2021-03-08	asia
82	l(55)->m	6.52109e-05	Italy	2022-11-15	europe
81	l(35)->k	6.4352e-05	Chile	2021-05-02	south america

## Sheet: NSP8
	Mutant	Rate	Country	Date	Continent		Number of Mutations	198		Europe	21	Asia	5	North America	169	South America	2	Africa	1
0	n(118)->s	0.0121792	United States	2020-06-19	north america		United States	167		England	6	India	2	United States	167	Chile	1	Senegal	1
2	t(145)->i	0.00572441	Switzerland	2020-01-01	europe		England	6		Switzerland	6	Philippines	2	Canada	2	Colombia	1	1
1	q(24)->r	0.00495047	England	2020-01-01	europe		Switzerland	6		Germany	3	Anhui	1	2		2
3	t(141)->m	0.0025587	Switzerland	2020-01-01	europe		Germany	3		Italy	2	3
4	t(148)->i	0.00152497	Switzerland	2020-01-01	europe		Canada	2		Denmark	1
5	t(187)->i	0.00132978	United States	2020-03-05	north america		India	2		France	1
7	p(10)->s	0.00128982	England	2020-01-01	europe		Italy	2		Netherlands	1
6	t(123)->i	0.00113767	Switzerland	2020-01-01	europe		Philippines	2		Yunnan	1
8	t(89)->i	0.000666231	Switzerland	2020-01-01	europe		Anhui	1		8
11	i(107)->v	0.000633397	India	2020-01-01	asia		Chile	1
31	s(7)->n	0.000598077	United States	2020-03-15	north america		Colombia	1
24	m(174)->v	0.000545031	United States	2020-01-01	north america		Denmark	1
113	a(125)->t	0.000538518	United States	2020-03-30	north america		France	1
17	q(198)->h	0.000521463	United States	2020-01-01	north america		Netherlands	1
99	t(84)->n	0.000521463	United States	2020-03-30	north america		Senegal	1
160	q(88)->n	0.000520455	United States	2020-03-30	north america		Yunnan	1
9	v(34)->f	0.000509846	Switzerland	2020-01-01	europe		16
10	a(74)->v	0.000492522	India	2020-01-01	asia
63	a(13)->v	0.000470095	United States	2020-03-30	north america
21	v(33)->a	0.000469558	United States	2020-03-30	north america
93	v(186)->l	0.000459419	United States	2020-03-30	north america
61	s(193)->a	0.00045821	England	2020-03-19	europe
126	q(19)->k	0.000457002	United States	2020-03-30	north america
185	a(110)->v	0.0004568	United States	2020-03-22	north america
76	q(168)->l	0.000456196	United States	2020-03-30	north america
127	k(196)->t	0.000455927	United States	2020-03-30	north america
37	t(137)->q	0.000455793	United States	2020-03-30	north america
87	a(16)->k	0.000455793	United States	2020-03-30	north america
122	k(139)->v	0.000455793	United States	2020-03-30	north america
143	n(105)->a	0.000455793	United States	2020-03-30	north america
116	d(99)->i	0.000455726	United States	2020-03-30	north america
144	l(103)->t	0.000455659	United States	2020-03-30	north america
174	a(86)->i	0.000455457	United States	2020-03-30	north america
108	q(65)->a	0.000454316	United States	2020-03-30	north america
67	n(100)->p	0.000454249	United States	2020-03-30	north america
96	d(101)->l	0.000454249	United States	2020-03-30	north america
104	a(181)->l	0.000454249	United States	2020-03-30	north america
121	a(162)->p	0.000454249	United States	2020-03-30	north america
140	k(82)->l	0.000454249	United States	2020-03-30	north america
157	l(59)->r	0.000454182	United States	2020-03-30	north america
168	k(46)->m	0.000454182	United States	2020-03-30	north america
85	a(3)->q	0.000453846	United States	2020-03-30	north america
15	a(21)->v	0.000441558	Italy	2020-03-12	europe
80	v(167)->a	0.000441491	Germany	2020-03-25	europe
19	p(133)->s	0.000440819	France	2020-01-01	europe
84	t(124)->i	0.000431419	United States	2020-03-19	north america
50	s(4)->a	0.000418661	United States	2020-03-30	north america
83	a(63)->t	0.000414833	United States	2020-03-30	north america
59	d(134)->e	0.000411342	England	2020-03-28	europe
53	a(152)->s	0.000402814	United States	2020-03-30	north america
77	a(102)->t	0.000400665	Italy	2020-03-09	europe
25	v(160)->a	0.000399188	United States	2020-03-30	north america
102	k(36)->r	0.000399054	United States	2020-03-30	north america
75	n(140)->d	0.000398584	Germany	2020-03-22	europe
58	i(132)->l	0.000395898	United States	2020-03-30	north america
98	i(166)->t	0.000394555	United States	2020-03-30	north america
172	e(32)->a	0.000394421	United States	2020-03-30	north america
40	l(184)->v	0.000392272	United States	2020-03-30	north america
183	m(70)->l	0.000391601	United States	2020-03-30	north america
118	s(164)->i	0.000391332	Yunnan	2020-01-20	europe
56	e(23)->v	0.000391198	United States	2020-03-30	north america
133	r(111)->i	0.000390996	United States	2020-03-30	north america
146	g(113)->d	0.000390996	United States	2020-03-30	north america
110	a(194)->g	0.000390795	United States	2020-03-30	north america
55	i(156)->s	0.000390593	United States	2020-03-30	north america
68	k(79)->n	0.000390526	Denmark	2020-03-23	europe
78	i(120)->t	0.000390392	Anhui	2020-02-02	asia
74	s(47)->t	0.000390123	United States	2020-03-30	north america
101	v(131)->a	0.000390123	United States	2020-03-30	north america
90	g(29)->d	0.000390056	United States	2020-03-30	north america
52	v(159)->l	0.000389989	United States	2020-03-30	north america
147	q(56)->e	0.000389989	United States	2020-03-30	north america
155	p(116)->t	0.000389989	United States	2020-03-30	north america
46	y(138)->v	0.000389855	United States	2020-03-30	north america
130	d(50)->y	0.000389855	United States	2020-03-30	north america
142	e(60)->a	0.000389855	United States	2020-03-30	north america
167	y(71)->f	0.000389855	United States	2020-03-30	north america
48	l(95)->p	0.000389721	United States	2020-03-30	north america
54	q(73)->m	0.000389721	United States	2020-03-30	north america
71	l(169)->r	0.000389721	United States	2020-03-30	north america
86	s(85)->i	0.000389721	United States	2020-03-30	north america
91	e(77)->l	0.000389721	United States	2020-03-30	north america
120	q(69)->m	0.000389721	United States	2020-03-30	north america
131	f(49)->m	0.000389721	United States	2020-03-30	north america
134	r(190)->s	0.000389721	United States	2020-03-30	north america
156	m(62)->v	0.000389721	United States	2020-03-30	north america
164	y(149)->s	0.000389721	United States	2020-03-30	north america
14	t(17)->l	0.000389653	United States	2020-03-30	north america
18	a(14)->l	0.000389653	United States	2020-03-30	north america
23	i(185)->a	0.000389653	United States	2020-03-30	north america
41	a(126)->f	0.000389653	United States	2020-03-30	north america
47	a(150)->e	0.000389653	United States	2020-03-30	north america
109	k(39)->e	0.000389653	United States	2020-03-30	north america
123	e(5)->v	0.000389653	United States	2020-03-30	north america
125	r(96)->l	0.000389653	United States	2020-03-30	north america
150	m(94)->v	0.000389653	United States	2020-03-30	north america
159	w(182)->s	0.000389653	United States	2020-03-30	north america
163	m(87)->n	0.000389653	United States	2020-03-30	north america
12	p(178)->n	0.000389586	United States	2020-03-30	north america
13	a(27)->e	0.000389586	United States	2020-03-30	north america
16	r(51)->k	0.000389586	United States	2020-03-30	north america
22	l(9)->d	0.000389586	United States	2020-03-30	north america
26	q(158)->n	0.000389586	United States	2020-03-30	north america
28	n(28)->f	0.000389586	United States	2020-03-30	north america
29	i(2)->e	0.000389586	United States	2020-03-30	north america
30	e(155)->n	0.000389586	United States	2020-03-30	north america
32	s(41)->m	0.000389586	United States	2020-03-30	north america
33	t(93)->c	0.000389586	United States	2020-03-30	north america
34	d(30)->r	0.000389586	United States	2020-03-30	north america
38	a(191)->c	0.000389586	United States	2020-03-30	north america
39	m(55)->s	0.000389586	United States	2020-03-30	north america
42	s(76)->k	0.000389586	United States	2020-03-30	north america
57	d(175)->k	0.000389586	United States	2020-03-30	north america
60	r(57)->d	0.000389586	United States	2020-03-30	north america
62	d(143)->s	0.000389586	United States	2020-03-30	north america
64	n(192)->a	0.000389586	United States	2020-03-30	north america
65	k(72)->t	0.000389586	United States	2020-03-30	north america
66	e(48)->q	0.000389586	United States	2020-03-30	north america
69	v(44)->q	0.000389586	United States	2020-03-30	north america
70	n(136)->q	0.000389586	United States	2020-03-30	north america
73	m(129)->a	0.000389586	United States	2020-03-30	north america
79	e(20)->s	0.000389586	United States	2020-03-30	north america
81	g(144)->k	0.000389586	United States	2020-03-30	north america
82	l(35)->q	0.000389586	United States	2020-03-30	north america
89	n(104)->a	0.000389586	United States	2020-03-30	north america
94	k(165)->v	0.000389586	United States	2020-03-30	north america
95	y(135)->i	0.000389586	United States	2020-03-30	north america
97	n(43)->d	0.000389586	United States	2020-03-30	north america
105	s(177)->q	0.000389586	United States	2020-03-30	north america
106	d(64)->s	0.000389586	United States	2020-03-30	north america
112	i(106)->k	0.000389586	United States	2020-03-30	north america
115	l(189)->m	0.000389586	United States	2020-03-30	north america
117	l(98)->i	0.000389586	United States	2020-03-30	north america
124	v(83)->n	0.000389586	United States	2020-03-30	north america
128	d(161)->w	0.000389586	United States	2020-03-30	north america
135	p(121)->c	0.000389586	United States	2020-03-30	north america
136	l(128)->y	0.000389586	United States	2020-03-30	north america
137	s(151)->i	0.000389586	United States	2020-03-30	north america
138	s(31)->d	0.000389586	United States	2020-03-30	north america
141	s(173)->a	0.000389586	United States	2020-03-30	north america
145	d(163)->l	0.000389586	United States	2020-03-30	north america
148	d(52)->q	0.000389586	United States	2020-03-30	north america
151	l(180)->e	0.000389586	United States	2020-03-30	north america
153	l(91)->d	0.000389586	United States	2020-03-30	north america
154	c(114)->y	0.000389586	United States	2020-03-30	north america
158	c(142)->d	0.000389586	United States	2020-03-30	north america
162	f(92)->g	0.000389586	United States	2020-03-30	north america
165	l(197)->q	0.000389586	United States	2020-03-30	north america
169	y(22)->n	0.000389586	United States	2020-03-30	north america
170	l(42)->a	0.000389586	United States	2020-03-30	north america
171	m(67)->q	0.000389586	United States	2020-03-30	north america
173	n(176)->l	0.000389586	United States	2020-03-30	north america
176	a(25)->k	0.000389586	United States	2020-03-30	north america
177	v(115)->n	0.000389586	United States	2020-03-30	north america
178	a(1)->y	0.000389586	United States	2020-03-30	north america
180	r(80)->d	0.000389586	United States	2020-03-30	north america
182	a(54)->r	0.000389586	United States	2020-03-30	north america
184	a(66)->m	0.000389586	United States	2020-03-30	north america
20	l(122)->d	0.000389519	United States	2020-03-30	north america
35	v(130)->s	0.000389519	United States	2020-03-30	north america
36	t(146)->v	0.000389519	United States	2020-03-30	north america
44	s(8)->g	0.000389519	United States	2020-03-30	north america
49	v(26)->s	0.000389519	United States	2020-03-30	north america
88	n(108)->m	0.000389519	United States	2020-03-30	north america
92	i(172)->s	0.000389519	United States	2020-03-30	north america
100	f(147)->q	0.000389519	United States	2020-03-30	north america
111	a(188)->q	0.000389519	United States	2020-03-30	north america
129	m(90)->r	0.000389519	United States	2020-03-30	north america
139	y(12)->v	0.000389519	United States	2020-03-30	north america
161	d(112)->p	0.000389519	United States	2020-03-30	north america
166	w(154)->d	0.000389519	United States	2020-03-30	north america
175	s(11)->e	0.000389519	United States	2020-03-30	north america
43	s(170)->a	0.000389452	United States	2020-03-30	north america
45	i(119)->n	0.000389452	United States	2020-03-30	north america
51	v(195)->t	0.000389452	United States	2020-03-30	north america
72	n(109)->v	0.000389452	United States	2020-03-30	north america
132	a(18)->k	0.000389452	United States	2020-03-30	north america
27	f(15)->k	0.000389385	United States	2020-03-30	north america
152	l(117)->y	0.000389385	United States	2020-03-30	north america
186	l(153)->m	0.000389385	United States	2020-03-30	north america
107	q(157)->p	0.000389116	United States	2020-03-30	north america
119	k(127)->t	0.000389049	United States	2020-03-30	north america
114	e(171)->n	0.000388646	United States	2020-03-30	north america
149	f(6)->a	0.000386162	United States	2020-03-30	north america
179	r(75)->k	0.000343389	Netherlands	2020-01-01	europe
103	k(97)->n	0.00033278	United States	2020-03-30	north america
181	k(37)->n	0.000326468	Colombia	2020-01-01	south america
187	a(53)->v	0.000172299	England	2020-01-01	europe
188	a(45)->v	0.000140068	Canada	2020-03-01	north america
192	t(68)->i	0.000104615	Canada	2020-03-01	north america
190	k(40)->r	8.8701e-05	Germany	2020-03-28	europe
191	k(58)->r	7.56745e-05	United States	2020-07-28	north america
195	p(183)->s	6.82212e-05	United States	2020-11-14	north america
189	k(61)->r	6.64083e-05	England	2020-01-01	europe
193	a(81)->d	6.63411e-05	Senegal	2021-07-26	africa
194	l(38)->k	6.62068e-05	Philippines	2022-01-18	asia
196	d(78)->l	6.62068e-05	Philippines	2022-01-18	asia
197	n(179)->v	6.46624e-05	Chile	2021-05-02	south america

[truncated: 17 more sheets: NSP9, NSP10, NSP11, NSP12, NSP13, NSP14, NSP15, NSP16, Nucleoprotein, Orf3a, Orf6, Orf7a, Orf7b, Orf8, Orf9b, Orf9c, Spike]
